# Supplementary material for: Phenome-wide analysis of Taiwan Biobank reveals novel glycemia-related loci and genetic risks for diabetes
Source: Commun Biol. 2022 Nov 3;5:1175. doi: 10.1038/s42003-022-04168-0 (PMC9633758; doi:10.1038/s42003-022-04168-0)
Supplement: Supplementary file 4 — Supplementary Data 1-14 [file 42003_2022_4168_MOESM4_ESM.xlsx]

## Sheet: SD1
Supplementary Data 1. Overview of the Taiwan Biobank phenome-wide association study of 44 traits.
Category	Trait name	Abbreviation	Sample size (case)	Loci	Specific loci
Anthropometric	Body mass index	BMI	77060	26	0
Anthropometric	Body fat percentage	FR	74231	17	6
Anthropometric	Waist circumference	WC	76538	14	2
Anthropometric	Hip circumference	HC	76403	29	4
Anthropometric	Waist-hip ratio	WHR	76894	10	0
Metabolic	Type 2 diabetes	T2D	63,177(3,844)	7	0
Metabolic	HbAlc	HbA1c	76171	26	2
Metabolic	Fasting Glucose	FG	75627	29	2
Metabolic	Total cholesterol	TC	76578	46	2
Metabolic	Triglyceride	TG	76053	23	0
Metabolic	HDL-C	HDL-C	76531	52	2
Metabolic	LDL-C	LDL-C	76650	37	2
Metabolic	VLDL-C	VLDL-C	75388	28	8
Cardiovascular	Hypertension	HT	68,986(9,653)	8	0
Cardiovascular	Systolic blood pressure	SBP	76466	21	0
Cardiovascular	Diastolic blood pressure	DBP	76607	21	0
Cardiovascular	Pulse rate	PR	76586	21	4
Cardiovascular	Pulse pressure	PP	76209	12	0
Cardiovascular	Mean arterial pressure	MAP	76211	21	0
Hematological	RBC count	RBC	76086	35	0
Hematological	WBC count	WBC	76317	29	2
Hematological	Hb	Hb	76354	19	0
Hematological	HCT	HCT	76452	25	3
Hematological	Platelet	PLT	76345	76	0
Kidney-related	Gout	Gout	62,473(3,140)	3	0
Kidney-related	Kidney stone	KS	64,429(5,096)	1	0
Kidney-related	BUN	BUN	76637	30	1
Kidney-related	Creatinine	sCr	76850	48	1
Kidney-related	Uric acid	UA	76779	34	10
Kidney-related	Microalbumin	MALB	76435	10	6
Liver-related	Total bilirubin	TB	76535	16	2
Liver-related	Albumin	ALB	76638	32	3
Liver-related	SGOT	SGOT	76168	12	1
Liver-related	SGPT	SGPT	75881	10	1
Liver-related	AFP	AFP	76905	59	59
Liver-related	Gamma-Gt	GGT	76131	32	4
Stress-related	Gastroesophageal reflux disease	GERD	64,615(10,226)	0	0
Stress-related	Headache	HDE	56,512(2,123)	0	0
Stress-related	Vertigo	VERT	58,916(4,527)	2	0
Stress-related	Peptic ulcer	PU	65,778(11,389)	1	1
Stress-related	Irritable bowel syndrome	IBS	56,281(1,892)	0	0
Pulmonary-immulogical	Asthma	ASTH	69,738(2,641)	3	0
Pulmonary-immulogical	FVC	FVC	52319	11	1
Articular-skeletal	Bone stiffness index	BSI	75665	59	6

## Sheet: SD2
Supplementary Data 2. Demographics of study population
Age
N	age_Mean	age_StdDev	age_Median	age_Min	age_Max
77072	50.57	10.7467	51.5	30	71
Gender
sex	Frequency	Percent	CumFrequency	CumPercent
Male	29347	38.08	29347	38.08
Female	47725	61.92	77072	100
Binary traits
Trait		number of participants	Percent (%)	CumFrequency	CumPercent
T2D		63177
	Control	59333	93.92	59333	93.92
	Case	3844	6.08	63177	100
Gout		62473
	Control	59333	94.97	59333	94.97
	Case	3140	5.03	62473	100
ASTH		69738
	Control	67097	96.21	67097	96.21
	Case	2641	3.79	69738	100
HT		68986
	Control	59333	86.01	59333	86.01
	Case	9653	13.99	68986	100
GERD		64615
	Control	54389	84.17	54389	84.17
	Case	10226	15.83	64615	100
HDE		56512
	Control	54389	96.24	54389	96.24
	Case	2123	3.76	56512	100
KS		64429
	Control	59333	92.09	59333	92.09
	Case	5096	7.91	64429	100
VERT		58916
	Control	54389	92.32	54389	92.32
	Case	4527	7.68	58916	100
PU		65778
	Control	54389	82.69	54389	82.69
	Case	11389	17.31	65778	100
IBS		56281
	Control	54389	96.64	54389	96.64
	Case	1892	3.36	56281	100
Quantitative traits
Trait	N	Mean	Median	Std Dev	Minimum	Maximum	Range
BMI	77060	24.24	23.82	3.74	13.55	62.49	48.94
FR	74231	28.41	28.1	7.23	6.3	50.7	44.4
WC	76538	83.19	83	9.71	53	113.8	60.8
HC	76403	95.82	95	6.56	75	117	42
BSI	75665	91.53	90	16.95	40	143	103
FVC	52319	2.82	2.72	0.79	0.39	5.27	4.88
RBC	76086	4.73	4.69	0.47	3.2	6.31	3.11
WBC	76317	5.8	5.7	1.5	1.2	10.6	9.4
Hb	76354	13.82	13.8	1.51	9	18.5	9.5
HCT	76452	41.81	41.7	4.09	28.9	54.6	25.7
PLT	76345	239.78	236	55.64	61	422	361
HbA1c	76171	5.719	5.6	0.56	3.8	9.2	5.4
FG	75627	93.8	92	11.3	45	158	113
TC	76578	194.57	193	34.04	89	302	213
TG	76053	109.2	92	62.65	16	397	381
HDL-C	76531	53.83	52	12.78	15	94	79
LDL-C	76650	120.27	119	30.54	26	216	190
TB	76535	0.66	0.6	0.25	0.1	1.7	1.6
ALB	76638	4.52	4.5	0.22	3.9	5.2	1.3
SGOT	76168	24.15	23	7.24	4.1	63	58.9
SGPT	75881	22.14	19	12.67	4.99	84	79.01
AFP	76905	3.08	2.6	1.6	1.99	29.2	27.2
Gamma-Gt	76131	22.18	17	16.3	3.3	121	117.7
BUN	76637	13.02	12.7	3.39	3	25.7	22.7
sCr	76850	0.72	0.68	0.19	0.18	1.69	1.51
UA	76779	5.46	5.3	1.4	0.8	10.2	9.4
MALB	76435	18.48	8.6	42.65	2.09	630.4	628.31
WHR	76894	0.87	0.87	0.07	0.66	1.07	0.41
SBP	76466	119.03	117.5	17.02	68	173	105
DBP	76607	73.23	72	10.58	40.67	106.33	65.66
PR	76586	70.31	70	8.72	43	98	55
VLDL-C	75388	20.28	17	14.33	0	212	212
PP	76209	45.78	44	11.19	6	125	119
MAP	76211	88.39	87.5	11.86	52	128.22	76.22

## Sheet: SD3
Supplementary Data 3. Significantly associated loci
trait	lead snp	chr	pos	alt	ref	beta	p	af(TWB NGS)	af(eas)	af(eur)	af(1kg)	locus range	gene	twb unique
T2D	rs35261542	6	20675561	A	C	0.220248	6.73455e-17	0.356	0.39	0.27	0.28	[20144895, 21225192]	CDKAL1
T2D	rs7778167	7	128211575	A	G	0.226901	2.79848e-09	0.118	0.13	0.26	0.21	[127711575, 128711575]	MIR129-1,LEP
T2D	rs35859536	8	117179236	T	C	-0.144913	1.01297e-08	0.478	0.46	0.28	0.26	[116679236, 117679236]	SLC30A8,MED30
T2D	rs10965246	9	22132699	C	T	-0.215113	7.76429e-17	0.424	0.44	0.17	0.19	[21629580, 22634254]	CDKN2B-AS1,DMRTA1
T2D	rs11257657	10	12267140	G	C	0.15167	2.01637e-09	0.569	0.54	0.31	0.46	[11711598, 12775719]	CDC123,CAMK1D
T2D	rs35978445	10	92664665	A	G	-0.155117	7.21791e-09	0.669	0.69	0.4	0.39	[91943148, 93164665]	KIF11,HHEX
T2D	rs2283228	11	2828300	C	A	-0.189627	5.12017e-13	0.366	0.38	0.07	0.16	[2310311, 3328300]	KCNQ1
Gout	rs3775946	4	9993632	G	A	0.241334	2.02804e-17	0.569	0.59	0.76	0.66	[9397140, 10887084]	SLC2A9
Gout	rs74904971	4	88128874	A	C	0.705856	3.279e-119	0.312	0.29	0.1	0.12	[87330893, 88716749]	ABCG2
Gout	rs12231737	12	112136812	T	C	-0.224045	4.22777e-13	0.285	0.17	0	0.03	[110898967, 113107850]	TRAFD1
ASTH	rs1837253	5	111066174	C	T	0.177605	2.24637e-09	0.379	0.4	0.74	0.62	[110566174, 111566174]	SLC25A46,TSLP
ASTH	rs2454137	6	32602372	G	A	0.251396	1.13531e-09	0.351	0.27	0.23	0.26	[32102372, 33122320]	HLA-DRB1,HLA-DQA1
ASTH	rs1008723	17	39910014	T	G	-0.198371	1.71766e-09	0.267	0.29	0.5	0.35	[39318961, 40424659]	GSDMB
HT	rs12046278	1	10739520	C	T	0.111465	1.59702e-08	0.735	0.72	0.36	0.45	[10239520, 11239520]	CASZ1
HT	rs1275979	2	26700700	C	T	-0.170137	3.07937e-17	0.25	0.24	0.59	0.41	[26188641, 27230982]	KCNK3
HT	rs73029563	2	164151656	G	C	0.120848	1.40643e-11	0.562	0.57	0.51	0.36	[163606976, 164652003]	FIGN,GRB14
HT	rs16998073	4	80263187	T	A	0.188557	3.30694e-26	0.404	0.36	0.27	0.23	[79738495, 80763187]	PRDM8,FGF5
HT	rs79993475	10	103141274	G	A	-0.147491	1.98457e-14	0.272	0.29	0.09	0.16	[102081678, 103919457]	NT5C2
HT	rs11196567	10	113965647	G	A	0.153782	1.14739e-09	0.135	0.14	0	0.08	[113460303, 114480944]	NHLRC2,ADRB1
HT	rs569550	11	1865838	G	T	0.122281	3.41823e-10	0.722	0.72	0.41	0.42	[1365838, 2375727]	LSP1
HT	rs35429	12	115118062	G	A	-0.113956	2.39362e-08	0.239	0.25	0.4	0.41	[114614632, 115618062]	TBX3,MED13L
KS	rs1170109	13	42205558	T	G	0.173108	3.53084e-15	0.419	0.39	0.14	0.3	[41567984, 42712904]	DGKH
VERT	rs60147066	5	31512754	C	G	-0.29151	6.98214e-24	0.214	0.2	0.02	0.06	[30901638, 32070797]	DROSHA
VERT	rs367674	19	23305615	G	C	0.153123	1.80294e-11	0.405	0.35	0.06	0.17	[22797034, 24013455]	IPO5P1,ZNF91
PU	rs993258675	17	2940407	A	G	0.589169	4.18221e-08	0.00234				[2440407, 3440407]	RAP1GAP2	Yes
BMI	rs516636	1	177886382	A	C	0.188738	1.7857e-13	0.169	0.14	0.19	0.15	[177383445, 178429986]	LINC01741,CRYZL2P-SEC16B
BMI	rs4854340	2	623216	A	G	0.288367	6.50073e-16	0.922	0.92	0.83	0.87	[100575, 1157578]	LOC105373352,TMEM18
BMI	rs10165451	2	24892374	G	A	0.153926	3.50512e-16	0.404	0.42	0.43	0.54	[24355990, 25666355]	ADCY3
BMI	rs4971714	2	50973105	C	G	-0.146148	1.63893e-10	0.225	0.24	0.02	0.09	[50473105, 51571789]	NRXN1
BMI	rs1543683	3	61668052	G	T	-0.205533	3.27723e-10	0.907	0.92	1	0.96	[61148763, 62168052]	PTPRG
BMI	rs4234589	3	186101093	G	A	-0.192386	1.95939e-08	0.072	0.07	0.14	0.11	[185585743, 186610676]	ETV5
BMI	rs13130484	4	45173674	T	C	0.170282	7.81559e-16	0.276	0.3	0.42	0.33	[44673674, 45675529]	GNPDA2,GABRG1
BMI	rs12697021	5	64644435	A	G	-0.110852	3.8627e-08	0.325	0.33	0.35	0.3	[64144435, 65144435]	RGS7BP,SHISAL2B
BMI	rs6882366	5	96528989	T	C	-0.104006	4.10471e-08	0.598	0.54	0.39	0.46	[96025308, 97031519]	LOC101929710
BMI	rs2744475	6	50817167	G	C	0.142937	2.16063e-13	0.347	0.37	0.3	0.36	[50317167, 51467582]	TFAP2D,TFAP2B
BMI	rs7804551	7	99521487	G	A	-0.110561	1.20278e-08	0.335	0.34	0.17	0.45	[98929421, 100098805]	ZKSCAN5
BMI	rs4486200	8	34436234	C	T	-0.103919	3.75506e-08	0.531	0.54	0.64	0.71	[33898333, 34936234]	DUSP26,LINC01288
BMI	rs5891918	8	63691329	GT	G	-0.115141	4.34585e-08	0.722				[63191329, 64191329]	LOC102724612,LINC01289
BMI	rs140124847	8	80479003	A	G	-0.150905	1.90878e-11	0.215	0.23	0.05	0.08	[79969572, 81028553]	MIR5708,ZBTB10
BMI	rs16929203	9	126657746	T	C	0.126462	4.12136e-11	0.374	0.37	0.1	0.14	[126094936, 127189925]	LMX1B
BMI	rs11030099	11	27656036	A	C	-0.106491	9.30034e-09	0.494	0.48	0.22	0.23	[27149906, 28206992]	BDNF-AS
BMI	rs7132908	12	49869365	A	G	0.141882	6.3163e-10	0.209	0.23	0.36	0.25	[49369365, 50369365]	FAIM2
BMI	rs75308477	14	35679545	C	A	-0.26379	5.74329e-13	0.075	0.06	0	0.06	[35040785, 36366687]	RALGAPA1
BMI	rs28742003	15	67835431	T	C	-0.121409	1.60628e-10	0.585	0.58	0.21	0.31	[67145673, 68336789]	LOC101929076
BMI	rs2238435	16	3964281	G	C	0.13045	5.41787e-11	0.33	0.3	0.61	0.34	[3463466, 4464281]	ADCY9
BMI	rs12599169	16	20237087	T	C	-0.15527	1.5919e-13	0.274	0.22	0.05	0.11	[19737087, 20747882]	GPR139,GP2
BMI	rs1421085	16	53767042	C	T	0.409608	5.2949e-49	0.122	0.17	0.43	0.23	[53265935, 54311575]	FTO
BMI	rs2229369	17	48058771	C	G	0.159962	2.21646e-12	0.207	0.19	0.12	0.09	[47398623, 48747222]	NFE2L1
BMI	rs72634326	17	81092207	A	G	-0.110574	2.89009e-09	0.529	0.51	0.25	0.27	[80579278, 81592207]	BAIAP2
BMI	rs6567160	18	60161902	C	T	0.208593	4.50389e-18	0.186	0.18	0.24	0.22	[59564745, 60865375]	PMAIP1,MC4R
BMI	rs13053080	21	38940283	C	T	-0.104575	2.41715e-08	0.572	0.59	0.41	0.45	[38438864, 39440467]	LOC400867,LINC01700
FR	rs4854340	2	623216	A	G	0.368995	2.00533e-10	0.922	0.92	0.83	0.87	[114168, 1153874]	LOC105373352,TMEM18
FR	rs73150330	2	6043888	C	T	-0.172484	1.97606e-08	0.407	0.43	0.07	0.22	[5539940, 6543888]	LOC400940,LINC01247	Yes
FR	rs713587	2	24935412	T	C	0.229551	2.6997e-14	0.451	0.48	0.47	0.57	[24289280, 25666355]	ADCY3,DNAJC27
FR	rs4971714	2	50973105	C	G	-0.205962	2.78179e-08	0.225	0.24	0.02	0.09	[50473105, 51473963]	NRXN1
FR	rs3923272	3	78439095	G	A	-0.165489	4.9151e-08	0.532	0.51	0.29	0.3	[77939095, 78939095]	LINC02077,ROBO1	Yes
FR	rs13130484	4	45173674	T	C	0.223703	7.0613e-11	0.276	0.3	0.42	0.33	[44673674, 45675529]	GNPDA2,GABRG1
FR	rs2744475	6	50817167	G	C	0.186	4.0691e-09	0.347	0.37	0.3	0.36	[50317167, 51317167]	TFAP2D,TFAP2B
FR	rs7804551	7	99521487	G	A	-0.20657	5.3964e-11	0.335	0.34	0.17	0.45	[98887256, 100242636]	ZKSCAN5
FR	rs140124847	8	80479003	A	G	-0.214545	4.2507e-09	0.215	0.23	0.05	0.08	[79971939, 81028553]	MIR5708,ZBTB10	Yes
FR	rs1907241	10	121138470	T	G	-0.166052	4.95021e-08	0.589	0.61	0.97	0.72	[120638470, 121638470]	WDR11,FGFR2	Yes
FR	rs67470726	15	67820255	T	TA	-0.204924	3.00722e-11	0.594				[67145673, 68336789]	MAP2K5,SKOR1
FR	rs2238435	16	3964281	G	C	0.182008	1.74289e-08	0.33	0.3	0.61	0.34	[3463466, 4464281]	ADCY9
FR	rs7188545	16	20247882	T	C	-0.19846	4.97933e-09	0.272	0.22	0.13	0.26	[19737087, 20747882]	GPR139,GP2
FR	rs1421085	16	53767042	C	T	0.498904	3.34938e-28	0.122	0.17	0.43	0.23	[53265935, 54310981]	FTO
FR	rs6567160	18	60161902	C	T	0.282189	5.20896e-13	0.186	0.18	0.24	0.22	[59564745, 60687461]	PMAIP1,MC4R
FR	rs2247627	20	55570028	A	G	0.17826	4.75606e-09	0.421	0.45	0.32	0.51	[55069068, 56073287]	LINC01441,CBLN4	Yes
FR	rs13053080	21	38940283	C	T	-0.169877	2.31757e-08	0.572	0.59	0.41	0.45	[38438864, 39440467]	LOC400867,LINC01700	Yes
WC	rs2640466	1	29230712	T	C	0.258589	2.77785e-08	0.578	0.56	0.86	0.7	[28703187, 29743133]	MECR	Yes
WC	rs516636	1	177886382	A	C	0.374206	4.0823e-09	0.169	0.14	0.19	0.15	[177383445, 178420345]	LINC01741,CRYZL2P-SEC16B
WC	rs2867125	2	622827	C	T	0.499028	1.8894e-08	0.923	0.92	0.83	0.87	[121461, 1125347]	LOC105373352,TMEM18
WC	rs713587	2	24935412	T	C	0.283197	8.21886e-10	0.451	0.48	0.47	0.57	[24384720, 25490464]	ADCY3,DNAJC27
WC	rs13130484	4	45173674	T	C	0.329556	3.37575e-10	0.276	0.3	0.42	0.33	[44673674, 45675529]	GNPDA2,GABRG1
WC	rs2744475	6	50817167	G	C	0.291945	1.55715e-09	0.347	0.37	0.3	0.36	[50317167, 51317167]	TFAP2D,TFAP2B
WC	rs13234407	7	130753455	A	G	0.290872	5.0525e-09	0.321	0.31	0.45	0.34	[130247710, 131260369]	KLF14,MIR29A
WC	rs2238435	16	3964281	G	C	0.289258	4.69495e-09	0.33	0.3	0.61	0.34	[3463466, 4464281]	ADCY9
WC	rs12599169	16	20237087	T	C	-0.324545	5.19962e-10	0.274	0.22	0.05	0.11	[19737087, 20747882]	GPR139,GP2
WC	rs12921996	16	30000297	T	C	0.253121	4.93207e-08	0.433	0.38	0.44	0.35	[29500297, 30500297]	INO80E
WC	rs1421085	16	53767042	C	T	0.788517	4.2423e-30	0.122	0.17	0.43	0.23	[53265935, 54311575]	FTO
WC	rs6567160	18	60161902	C	T	0.449894	5.17677e-14	0.186	0.18	0.24	0.22	[59564745, 60745552]	PMAIP1,MC4R
WC	rs8103728	19	33409351	G	C	0.258735	2.8613e-08	0.435	0.44	0.67	0.62	[32898094, 33909351]	PEPD
WC	rs719938	20	55570750	G	A	0.272451	5.18647e-09	0.421	0.44	0.32	0.41	[55070028, 56072028]	LINC01441,CBLN4	Yes
HC	rs3075558	1	177906824	G	GCTA	0.257231	1.35472e-08	0.169				[177383445, 178420345]	LINC01741,CRYZL2P-SEC16B
HC	rs9431559	1	219531195	T	C	0.241815	2.7412e-10	0.251	0.25	0.32	0.26	[218966963, 220115188]	LYPLAL1-AS1
HC	rs4854340	2	623216	A	G	0.423391	1.87704e-11	0.922	0.92	0.83	0.87	[100575, 1153874]	LOC105373352,TMEM18
HC	rs713587	2	24935412	T	C	0.202846	6.46929e-10	0.451	0.48	0.47	0.57	[24435412, 25490464]	ADCY3,DNAJC27
HC	rs17041161	2	50988003	C	T	-0.23731	2.2411e-09	0.231	0.25	0.02	0.11	[50473105, 51571789]	NRXN1	Yes
HC	rs6792344	3	129598461	C	G	-0.291045	2.19259e-14	0.241	0.26	0.77	0.59	[128910507, 130123616]	PLXND1
HC	rs4683404	3	141441529	G	A	0.275466	3.1307e-14	0.285	0.26	0.09	0.26	[140874443, 142117993]	ZBTB38
HC	rs113476736	4	17862651	C	T	-0.205811	1.56824e-08	0.282	0.26	0.09	0.18	[17291257, 18383363]	LCORL
HC	rs7766070	6	20686342	A	C	-0.192409	2.21251e-08	0.359	0.39	0.28	0.27	[20180447, 21194653]	CDKAL1
HC	rs1776891	6	34269844	G	A	-0.465931	2.50915e-15	0.911	0.91	0.97	0.82	[33686105, 34776468]	SMIM29,NUDT3
HC	rs2744475	6	50817167	G	C	0.200726	5.50648e-09	0.347	0.37	0.3	0.36	[50317167, 51317167]	TFAP2D,TFAP2B
HC	rs13228906	7	130757125	A	G	0.224462	2.43253e-10	0.321	0.31	0.45	0.35	[130247710, 131261222]	KLF14,MIR29A
HC	rs28887303	8	80475294	G	A	-0.241797	1.20445e-09	0.214	0.23	0.05	0.07	[79969572, 81028553]	MIR5708,ZBTB10	Yes
HC	rs2737245	8	115646356	T	G	-0.221745	6.96984e-10	0.308	0.29	0.24	0.22	[115145008, 116158120]	TRPS1
HC	rs7824451	8	127102216	G	C	-0.253754	5.05424e-12	0.274	0.22	0.04	0.18	[126594635, 127618716]	PRNCR1,CASC19
HC	rs11191521	10	103029718	G	T	0.202731	1.82701e-08	0.274	0.29	0.09	0.15	[102356906, 103651202]	CNNM2
HC	rs10886862	10	121169894	T	C	-0.249403	5.66618e-14	0.587	0.61	0.97	0.73	[120631995, 121701730]	WDR11,FGFR2	Yes
HC	rs7102705	11	69328516	G	A	0.199982	4.30448e-09	0.638	0.67	0.78	0.74	[68828516, 69838504]	MYEOV,LOC102724265
HC	rs343093	12	65861225	C	G	0.191148	4.11078e-08	0.696	0.66	0.83	0.53	[65361225, 66361225]	HMGA2-AS1
HC	rs12231737	12	112136812	T	C	-0.250968	6.14775e-12	0.285	0.17	0	0.03	[110898967, 112985589]	TRAFD1
HC	rs61613627	14	35791766	T	C	-0.366629	2.64192e-08	0.073	0.06	0	0.06	[35155471, 36291766]	RALGAPA1
HC	rs79823890	14	52045251	T	G	0.437358	5.06792e-18	0.12	0.1	0	0.02	[51487660, 52547966]	NID2	Yes
HC	rs2238435	16	3964281	G	C	0.241717	6.24515e-12	0.33	0.3	0.61	0.34	[3463466, 4464281]	ADCY9
HC	rs4985149	16	15053481	T	A	-0.196704	3.79884e-08	0.312	0.3	0.3	0.31	[14553481, 15553481]	NTAN1,PDXDC1
HC	rs8063747	16	20246948	C	T	-0.246907	2.36817e-11	0.274	0.22	0.13	0.26	[19737087, 20747882]	GPR139,GP2
HC	rs1421085	16	53767042	C	T	0.487285	4.99723e-23	0.122	0.17	0.43	0.23	[53265935, 54310981]	FTO
HC	rs536783	18	60160805	T	C	0.321161	1.36317e-14	0.194	0.21	0.43	0.49	[59564745, 60752829]	PMAIP1,MC4R
HC	rs28396273	19	45689145	A	T	0.229639	3.80669e-09	0.245	0.23	0.3	0.27	[45177372, 46189145]	SNRPD2
HC	rs2247627	20	55570028	A	G	0.196854	2.88607e-09	0.421	0.45	0.32	0.51	[55069068, 56073287]	LINC01441,CBLN4
BSI	rs34235442	1	15985528	A	AT	-0.602453	1.01812e-09	0.768				[15467097, 16518713]	ZBTB17,SRARP
BSI	rs12569102	1	22381760	C	T	1.24123	6.03154e-35	0.199	0.22	0.11	0.18	[21522893, 22908098]	MIR4418,ZBTB40
BSI	rs9782919	1	198025706	A	G	-0.555422	5.3462e-12	0.466	0.44	0.15	0.17	[197525706, 198525706]	LHX9,NEK7
BSI	rs17006245	1	219655715	A	G	-0.801709	9.52011e-11	0.115	0.12	0.06	0.06	[219132041, 220260905]	ZC3H11B,SLC30A10
BSI	rs1414657	1	240425817	A	G	-0.651329	9.68101e-16	0.424	0.42	0.66	0.52	[239925817, 240946333]	FMN2
BSI	rs6742589	2	40413021	T	C	0.485823	9.87608e-09	0.645	0.67	0.23	0.44	[39912157, 40931796]	SLC8A1
BSI	rs12624153	2	54630664	C	T	-0.780747	1.29179e-21	0.498	0.52	0.12	0.18	[53953276, 55236884]	SPTBN1
BSI	rs7605250	2	118421301	C	A	0.832712	4.42957e-16	0.202	0.17	0.16	0.23	[117781022, 119373644]	THORLNC,LOC101927709
BSI	rs6772565	3	41115776	G	A	0.651898	2.59839e-12	0.255	0.23	0.52	0.31	[40555834, 41621467]	ZNF621,CTNNB1
BSI	rs6792344	3	129598461	C	G	-0.53568	9.79076e-09	0.241	0.26	0.77	0.59	[129098461, 130100719]	PLXND1	Yes
BSI	rs10049088	3	157079859	T	C	-0.447633	2.85875e-08	0.554	0.48	0.38	0.34	[156579859, 157579859]	LEKR1,LINC00880
BSI	rs149637555	4	952775	G	GTA	-0.488611	2.07231e-08	0.324				[386469, 1452775]	TMEM175
BSI	rs2219728	4	87873797	C	G	-0.846922	6.20124e-22	0.707	0.73	0.94	0.88	[87329722, 88436047]	MEPE,SPP1
BSI	rs247175	5	128735675	C	T	-0.577995	6.93467e-09	0.783	0.79	0.7	0.69	[128129206, 129249767]	FBN2,SLC27A6
BSI	rs1334577	6	7211518	A	G	0.55879	3.36654e-12	0.514				[6514464, 7720727]	RREB1
BSI	rs227852	6	44731822	T	C	-0.500267	2.13111e-08	0.289	0.27	0.27	0.28	[44231822, 45357978]	LOC105375075
BSI	rs79717953	6	73695048	T	C	-1.02664	6.29933e-12	0.086	0.07	0	0.02	[73195048, 74302964]	LOC101928489
BSI	rs9482773	6	127138407	C	G	1.03343	1.2514e-37	0.53	0.49	0.44	0.41	[126324576, 127694130]	RSPO3
BSI	rs7775273	6	133236814	G	T	-0.62945	1.87712e-14	0.607	0.61	0.46	0.49	[132687513, 134035619]	LINC00326,EYA4
BSI	rs9376164	6	135906116	A	G	-0.679003	9.51033e-16	0.35	0.34	0.14	0.2	[135405997, 136488024]	PDE7B
BSI	rs35883965	6	151583227	A	AG	-1.61621	1.39545e-50	0.829				[150912916, 152263727]	CCDC170
BSI	rs1232316	6	168483374	A	T	0.521448	2.49323e-08	0.742	0.76	0.46	0.65	[167983374, 168983374]	SMOC2	Yes
BSI	rs4722672	7	27192143	T	C	-0.642873	5.57892e-15	0.606	0.58	0.83	0.69	[26689046, 27768808]	HOXA11-AS,HOXA13
BSI	rs3956749	7	38103230	A	G	0.799925	1.88758e-21	0.637	0.69	0.64	0.65	[37451787, 38614205]	EPDR1,STARD3NL
BSI	rs181949536	7	118087551	G	A	4.03984	1.20381e-08	0.004345	0	0	0	[117587551, 118587551]	CTTNBP2,LSM8
BSI	rs2908007	7	121322110	G	A	1.70631	6.8914e-99	0.549	0.53	0.4	0.62	[119634547, 123529858]	CPED1,WNT16
BSI	rs12545798	8	9574096	G	T	-1.25362	1.40734e-08	0.042	0.04	0.02	0.02	[9074096, 10123251]	TNKS
BSI	rs16937171	8	48444175	G	A	-0.587988	3.71544e-09	0.206	0.25	0.19	0.16	[47680452, 48944175]	UBE2V2,LOC101929268	Yes
BSI	rs2737246	8	115647351	C	G	0.581494	3.13473e-11	0.313	0.3	0.24	0.23	[115145008, 116160520]	TRPS1
BSI	rs7466269	9	130588697	G	A	-0.56404	2.40866e-12	0.534	0.49	0.39	0.34	[130044277, 131103440]	FUBP3
BSI	rs1475718	9	134226324	A	G	0.457462	2.6845e-08	0.399	0.38	0.5	0.56	[133726324, 134726324]	RNU6ATAC,LINC02247
BSI	rs12256387	10	52663112	A	C	-1.15621	8.01322e-28	0.173	0.19	0.12	0.18	[52152733, 53179939]	LOC105378305
BSI	rs545094311	10	77637737	TGCTGCC	T	-0.587706	3.41025e-13	0.546	0.53	0.16	0.24	[77135554, 78204304]	KCNMA1
BSI	rs603424	10	100315722	A	G	-0.886264	3.05991e-08	0.069	0.07	0.2	0.37	[99815722, 100815722]	PKD2L1
BSI	rs7897438	10	112972548	A	C	-0.611337	1.51491e-12	0.691	0.67	0.21	0.48	[112464098, 113473147]	TCF7L2
BSI	rs1837606	11	15816591	C	T	0.520778	3.89465e-08	0.235	0.26	0.29	0.45	[15309392, 16316591]	LOC102724957,SOX6
BSI	rs7484147	11	27276579	C	T	-0.592324	1.97272e-13	0.525	0.5	0.6	0.59	[26730135, 28004577]	BBOX1-AS1,CCDC34
BSI	rs491347	11	68402220	A	G	0.550292	4.27428e-08	0.797	0.79	0.77	0.69	[67902220, 68918924]	LRP5
BSI	rs608533	11	87143175	G	C	-0.939408	8.3441e-28	0.683	0.69	0.3	0.46	[86531120, 87848793]	TMEM135
BSI	rs1945120	11	112546597	A	G	-0.693348	3.53801e-17	0.578	0.55	0.61	0.68	[111969654, 113085739]	LINC02764
BSI	rs3741619	12	48995693	A	G	0.618637	1.74111e-14	0.471	0.44	0.31	0.4	[48495537, 49550762]	DDN
BSI	rs11175826	12	65584050	T	C	1.02814	6.18946e-28	0.248	0.2	0.02	0.08	[65070577, 66163750]	LOC100507065	Yes
BSI	rs10777217	12	89991517	G	A	0.776203	3.44046e-21	0.595	0.59	0.41	0.44	[89347158, 90669096]	LINC02399,LINC02392
BSI	rs2008411	13	98935675	T	C	-0.616691	3.32104e-14	0.454	0.47	0.71	0.59	[98331602, 99452639]	DOCK9
BSI	rs2761884	14	53954334	T	G	-0.719337	4.65898e-19	0.479	0.46	0.41	0.32	[53444332, 54454334]	BMP4
BSI	rs1254276	14	60380283	T	C	0.555611	1.95667e-08	0.785	0.78	0.4	0.63	[59880283, 60990561]	LINC02322,C14orf39
BSI	rs17601876	15	51261712	G	A	0.759496	6.35056e-19	0.674	0.7	0.44	0.61	[50703633, 51854540]	MIR4713HG
BSI	rs116262489	15	66729283	T	C	-1.14087	2.76205e-09	0.04	0.04	0	0.02	[66199954, 67244221]	SMAD6
BSI	15:90415975:CT:C	15	90415975		CT	-0.632105	2.60012e-08					[89915975, 90952003]	IQGAP1
BSI	rs2760751	17	2124812	G	A	1.01727	5.14721e-36	0.424	0.4	0.75	0.68	[1536208, 2810115]	SMG6
BSI	rs368328	17	44092921	A	G	-0.607125	3.51447e-09	0.818	0.83	0.75	0.73	[43592921, 44609500]	HDAC5
BSI	rs55710378	17	56145351	G	C	0.616841	2.4984e-14	0.528	0.52	0.4	0.33	[55625999, 56701354]	PCTP,ANKFN1
BSI	rs62064832	17	71466050	G	A	-0.501339	4.01823e-08	0.261	0.23	0.24	0.22	[70966050, 71966050]	CASC17,ROCR
BSI	rs3809897	18	13725826	C	T	-0.657231	1.37409e-09	0.823	0.86	0.34	0.42	[13155773, 14271220]	FAM210A
BSI	rs7248625	19	33073956	C	A	1.61979	2.75645e-43	0.126	0.15	0.1	0.19	[32525535, 33646068]	RHPN2,GPATCH1
BSI	rs11333505	20	7572240	G	GA	-0.599239	6.68418e-11	0.263				[7072240, 8121082]	MIR8062,HAO1	Yes
BSI	rs1409864	20	10996306	G	A	0.532762	4.04838e-11	0.483	0.47	0.45	0.39	[10158574, 11515907]	LOC101929413,C20orf187
BSI	rs35904900	21	38966121	G	GT	-0.526687	3.20618e-10	0.634				[38457958, 39475759]	LOC400867,LINC01700
BSI	rs134619	22	29082386	T	C	-0.722799	3.98721e-19	0.524	0.56	0.67	0.61	[28572733, 29645709]	KREMEN1
FVC	rs3738814	1	17005181	G	A	-0.0198467	1.3791e-08	0.725	0.74	0.45	0.6	[16480428, 17505181]	ATP13A2
FVC	rs3791675	2	55884174	T	C	-0.0295874	1.0893e-15	0.757	0.76	0.23	0.29	[55365852, 56384174]	EFEMP1
FVC	rs113476736	4	17862651	C	T	-0.0288323	1.04819e-16	0.282	0.26	0.09	0.18	[17287092, 18516706]	LCORL
FVC	rs4505789	4	88904464	A	C	0.0197514	3.39422e-10	0.481	0.53	0.58	0.51	[88389244, 89511122]	FAM13A
FVC	rs339501	5	44365531	T	C	-0.0267215	3.01604e-08	0.89	0.9	1	0.91	[43865531, 44865531]	FGF10
FVC	rs12214804	6	34221089	T	C	-0.0352271	2.53367e-12	0.888	0.88	0.92	0.78	[33714218, 34773109]	GRM4,HMGA1
FVC	rs56119276	9	95518374	C	T	0.0213805	4.18502e-11	0.361	0.35	0.33	0.38	[94963784, 96044638]	PTCH1,LINC00476
FVC	rs146426492	12	56329710	G	A	-0.022992	3.92415e-08	0.18	0.16	0	0.04	[55786961, 56829710]	PAN2
FVC	rs117121174	12	110259525	A	G	-0.0324215	2.16404e-08	0.081	0.07	0	0.02	[109644533, 110759525]	IFT81,ATP2A2
FVC	rs4646776	12	111792215	C	G	-0.0212584	8.31307e-10	0.282	0.17	0	0.04	[110898967, 112985589]	ALDH2	Yes
FVC	rs258324	16	89687847	G	T	-0.0197181	5.19171e-09	0.693	0.7	0.86	0.81	[89187847, 90189495]	CDK10
RBC	rs12022657	1	156344356	G	A	-0.0209471	1.81878e-18	0.266	0.23	0.27	0.2	[154679729, 156862540]	TSACC
RBC	rs12132271	1	198625788	A	G	-0.0255301	1.31369e-15	0.121	0.14	0.07	0.08	[198073897, 199201340]	ATP6V1G3,PTPRC
RBC	rs3811444	1	247876149	T	C	0.0147877	9.57135e-10	0.244	0.23	0.34	0.23	[247376149, 248378519]	TRIM58
RBC	rs10168349	2	46133768	C	G	-0.0320267	1.09156e-22	0.123	0.15	0.32	0.32	[45617830, 46672027]	PRKCE
RBC	rs16823732	2	144447191	A	G	0.0218981	3.06532e-08	0.082	0.08	0.05	0.07	[143947191, 144947191]	ZEB2
RBC	rs9876137	3	16919773	G	A	-0.0198082	1.14875e-20	0.561	0.54	0.37	0.38	[16347490, 17560676]	PLCL2
RBC	rs9843148	3	142525750	G	A	0.011937	1.8377e-08	0.553	0.56	0.72	0.72	[141950357, 143045016]	ATR
RBC	rs172629	4	54541595	G	C	-0.0395452	1.32007e-70	0.317	0.35	0.12	0.24	[53878654, 55041937]	LINC02283,LINC02260
RBC	rs2736100	5	1286401	A	C	-0.0150183	1.89834e-12	0.598	0.59	0.51	0.52	[786401, 1786401]	TERT
RBC	rs142002554	6	16295116	AACTC	A	-0.0408245	1.0795e-09	0.027				[15733532, 16798740]	GMPR
RBC	rs1611627	6	29830005	C	T	0.0149894	2.57049e-08	0.41	0.4	0.37	0.45	[29316863, 30330005]	HLA-G
RBC	rs9270821	6	32602235	G	A	-0.0141484	1.24936e-08	0.634				[32099980, 33107969]	HLA-DRB1,HLA-DQA1
RBC	rs71714426	6	41948133	T	TCCTA	0.0317405	3.94263e-44	0.28				[41255261, 42529960]	CCND3
RBC	rs4454139	6	55178438	C	A	0.0133564	3.51707e-08	0.734	0.69	0.82	0.75	[54678438, 55678438]	HCRTR2
RBC	rs13191948	6	109313396	T	C	-0.0185814	2.36155e-09	0.129	0.12	0.43	0.28	[108684691, 109814783]	CCDC162P
RBC	rs4895440	6	135105420	T	A	-0.0575987	2.686e-128	0.268	0.26	0.28	0.27	[134355133, 135763829]	HBS1L,MYB
RBC	rs9801017	7	100638579	A	G	-0.022705	1.84901e-18	0.787	0.76	0.62	0.68	[100123227, 101455528]	TFR2
RBC	rs10758656	9	4852599	G	A	0.0145829	5.11013e-12	0.558	0.56	0.19	0.25	[4344214, 5356877]	RCL1
RBC	rs12001427	9	127822752	C	T	-0.0204701	4.66525e-10	0.115	0.12	0.05	0.13	[127317625, 128322752]	ENG
RBC	rs2519093	9	133266456	C	T	0.0324894	6.43218e-33	0.807				[132753171, 133779786]	ABO
RBC	rs1028909881	11	5071456	G	C	0.771362	0	0.002674				[4068936, 6524622]	OR52E1
RBC	rs34328537	11	9768382	T	C	0.0139382	1.2849e-10	0.378	0.33	0.24	0.32	[9229784, 10640231]	SBF2-AS1
RBC	rs72643559	11	61852802	C	T	-0.0150592	3.28141e-12	0.409	0.39	0	0.08	[61279120, 62354755]	FADS2
RBC	rs7925369	11	114137270	A	G	0.0141785	1.35744e-08	0.226	0.21	0.11	0.21	[113637269, 114637270]	ZBTB16
RBC	rs714277	12	2405104	T	C	0.0141392	1.24978e-09	0.271	0.26	0.3	0.23	[1890726, 2914606]	CACNA1C
RBC	rs4573764	12	4221049	T	C	-0.0180034	5.45951e-13	0.24	0.23	0.22	0.22	[3712455, 4725129]	PARP11,CCND2-AS1
RBC	rs118002600	12	111576247	A	C	0.0156862	3.04275e-13	0.633	0.52	0	0.14	[110905393, 112985589]	ATXN2
RBC	rs115535790	13	40694192	A	G	-0.0140911	1.40271e-09	0.275	0.3	0	0.09	[40130109, 41265564]	FOXO1,MIR320D1
RBC	rs75754019	13	75484269	A	G	0.0191138	1.02705e-16	0.292	0.28	0.08	0.11	[74974998, 76003772]	TBC1D4,COMMD6
RBC	rs375498857	16	377772	A	C	0.864903	0	0.019	0.02	0	0	[0, 1513203]	TMEM8A
RBC	rs837763	16	88787321	T	C	-0.0155005	7.63057e-13	0.618	0.61	0.57	0.57	[88287321, 89287321]	PIEZO1,CDT1
RBC	rs55672385	17	16938999	C	A	-0.0184788	3.89462e-18	0.394	0.42	0.11	0.18	[16424825, 17461106]	TNFRSF13B
RBC	rs9384	19	12899829	T	G	-0.0185064	3.47951e-10	0.146	0.15	0.32	0.28	[12388644, 13461018]	GCDH
RBC	rs6126017	20	50477252	C	T	0.0146625	2.31632e-10	0.299	0.31	0.51	0.43	[49976458, 50988533]	LINC01271,PTPN1
RBC	rs470119	22	50528485	C	T	-0.0167336	3.96301e-13	0.724				[50023425, 51050266]	TYMP
WBC	rs117656396	1	43340066	T	C	-0.16173	1.16113e-10	0.025	0.02	0	0	[42840066, 44070468]	MPL
WBC	rs2296618	1	198697103	G	A	-0.0735218	1.04935e-09	0.111	0.13	0.12	0.22	[198180877, 199197103]	PTPRC
WBC	rs6744393	2	27527272	T	C	-0.0511454	1.66485e-10	0.369	0.34	0.17	0.2	[27008345, 28116502]	GCKR,C2orf16
WBC	rs76806892	2	136012449	T	C	0.142353	3.63091e-52	0.207	0.17	0	0.04	[134504491, 136538134]	DARS-AS1,CXCR4
WBC	rs6432541	2	159594316	G	A	0.0549961	1.34399e-12	0.417	0.39	0.38	0.43	[159075072, 160420677]	BAZ2B
WBC	rs7573465	2	181451158	T	G	0.0495321	4.91659e-10	0.348	0.37	0.54	0.54	[180948082, 181958938]	LINC01934,ITGA4
WBC	rs11130111	3	46968315	T	C	0.0450113	3.58563e-09	0.534	0.52	0.59	0.47	[46468315, 47468315]	CCDC12
WBC	rs3806792	4	74099557	C	T	-0.0499078	1.9612e-09	0.303	0.35	0.63	0.45	[73589333, 74624974]	CXCL2
WBC	rs17005896	4	82629015	A	T	-0.0618541	3.97649e-15	0.377	0.36	0.21	0.25	[82064972, 83206430]	SCD5
WBC	rs57340203	6	7220146	G	A	-0.0428172	4.17751e-08	0.372	0.37	0.17	0.22	[6720146, 7720146]	RREB1
WBC	rs2524144	6	31295573	A	G	0.109705	1.83998e-14	0.093	0.12	0.11	0.09	[30613632, 32038433]	LINC02571
WBC	rs35959442	6	135103041	G	C	-0.0771688	8.00553e-19	0.267	0.27	0.28	0.27	[134587334, 135607399]	HBS1L,MYB
WBC	rs445	7	92779056	T	C	-0.133394	3.598e-64	0.37	0.36	0.11	0.18	[92011083, 93436517]	CDK6
WBC	rs2702909	8	6966703	C	T	-0.0559004	1.17398e-11	0.315	0.31	0.32	0.27	[6464095, 7467092]	DEFA9P,DEFA10P
WBC	rs16936450	8	69811180	G	A	-0.121749	5.83757e-44	0.247	0.23	0.07	0.09	[69197672, 70330431]	SLCO5A1
WBC	rs2163950	8	129585339	A	C	-0.0930786	1.02326e-16	0.131	0.15	0.06	0.15	[129071915, 130174503]	CCDC26
WBC	rs2519093	9	133266456	C	T	0.0553735	1.96373e-08	0.807				[132766456, 133776354]	ABO
WBC	rs77976419	10	44396071	A	G	-0.0801485	2.68849e-09	0.085	0.09	0.09	0.06	[43863420, 44896071]	CXCL12,TMEM72-AS1
WBC	rs57040666	10	50639968	A	G	0.112466	1.81128e-47	0.387	0.36	0.01	0.17	[49830864, 51166097]	SGMS1-AS1,ASAH2B	Yes
WBC	rs10883462	10	100335365	C	A	-0.0446357	1.57048e-08	0.363	0.38	0.43	0.45	[99835365, 100846448]	PKD2L1,SCD
WBC	rs1989278	11	114126363	T	C	0.0473914	3.36177e-09	0.357	0.34	0.38	0.36	[113571034, 114637327]	ZBTB16
WBC	rs77216612	12	12725049	G	A	0.0459566	1.99535e-09	0.444	0.43	0.28	0.23	[12225049, 13225049]	APOLD1
WBC	rs550248715	13	28100706	T	TG	0.223784	8.69289e-11	0.016				[27600706, 28600706]	FLT3
WBC	rs2038700	14	24992783	C	T	0.0543047	1.47427e-12	0.428	0.45	0.39	0.57	[24480020, 25590765]	STXBP6
WBC	rs2866101	15	80015374	G	A	0.0462837	1.15868e-08	0.363	0.33	0	0.1	[79499173, 80515374]	BCL2A1,ZFAND6
WBC	rs7185923	16	51211576	C	T	-0.042259	4.22612e-08	0.576	0.53	0.5	0.4	[50711576, 51711576]	MIR548AI	Yes
WBC	rs55846942	17	40008217	A	G	0.126863	1.71797e-62	0.505	0.45	0.38	0.34	[39442528, 40596407]	PSMD3,CSF3
WBC	rs1292069	17	59850929	C	T	-0.0497531	8.44967e-11	0.542	0.57	0.44	0.61	[58979053, 60461532]	VMP1,TUBD1
WBC	rs10411936	19	16437564	G	A	-0.0492299	1.75553e-10	0.574	0.59	0.69	0.61	[15888758, 16991115]	EPS15L1
Hb	rs76872124	1	155179729	T	C	-0.0667327	4.55335e-14	0.121	0.13	0	0.03	[154632912, 156862540]	TRIM46
Hb	rs186996510	1	231421877	C	G	-0.15257	4.80933e-10	0.024	0.03	0	0.01	[230921877, 231921877]	EGLN1
Hb	rs10168349	2	46133768	C	G	-0.101896	1.3501e-28	0.123	0.15	0.32	0.32	[45483335, 46873522]	PRKCE
Hb	rs10070639	5	72807423	T	G	-0.0576034	7.79809e-13	0.165	0.15	0.13	0.2	[72217746, 73604363]	LINC02056,TNPO1
Hb	rs142002554	6	16295116	AACTC	A	0.13203	2.21479e-12	0.027				[15747899, 16798740]	GMPR
Hb	rs4895440	6	135105420	T	A	-0.0433702	1.18897e-10	0.268	0.26	0.28	0.27	[134603041, 135607399]	HBS1L,MYB
Hb	rs369859204	7	100723127	C	CA	-0.244037	1.02035e-15	0.011				[100223127, 101403998]	EPO
Hb	rs11545664	9	127843106	T	C	0.0781919	4.60905e-08	0.051	0.05	0.1	0.11	[127343106, 128343106]	ENG
Hb	rs2519093	9	133266456	C	T	0.0818747	8.38507e-27	0.807				[132753171, 133779786]	ABO
Hb	rs998870472	11	5245613	G	C	-1.9765	1.1312e-273	0.00234				[4034397, 6524622]	BGLT3
Hb	rs174561	11	61815236	C	T	0.0499727	9.0273e-17	0.575	0.55	0.3	0.28	[61279120, 62354755]	MIR1908
Hb	rs714277	12	2405104	T	C	0.0409317	3.8695e-10	0.271	0.26	0.3	0.23	[1890146, 2914606]	CACNA1C
Hb	rs79063526	15	75898700	T	C	0.0483629	3.10932e-09	0.16	0.13	0	0.04	[75398700, 76494217]	UBE2Q2
Hb	rs375498857	16	377772	A	C	-1.17393	0	0.019	0.02	0	0	[0, 1513203]	TMEM8A
Hb	rs837763	16	88787321	T	C	-0.0392145	1.08953e-10	0.618	0.61	0.57	0.57	[88287321, 89287321]	PIEZO1,CDT1
Hb	rs60533951	19	40794579	A	G	0.0538656	1.62904e-13	0.211	0.21	0.04	0.09	[40131655, 41533585]	MIA-RAB4B,RAB4B-EGLN2
Hb	rs2280401	19	49496752	A	G	-0.0470394	3.12146e-11	0.215	0.23	0.16	0.12	[48996752, 49996752]	RPS11
Hb	rs8134233	21	36446773	G	A	-0.0348425	6.07952e-09	0.412	0.42	0.14	0.33	[35932368, 36983676]	CHAF1B,CLDN14
Hb	rs877908	22	37068584	C	T	0.0797212	2.12886e-41	0.475	0.43	0.43	0.48	[36566886, 37600807]	TMPRSS6
HCT	rs3814316	1	155177242	A	G	0.148085	1.02812e-13	0.768	0.76	0.36	0.45	[154632912, 156159258]	TRIM46
HCT	rs186996510	1	231421877	C	G	-0.405553	9.24172e-09	0.024	0.03	0	0.01	[230832860, 231921877]	EGLN1
HCT	rs10168349	2	46133768	C	G	-0.296007	3.99028e-29	0.123	0.15	0.32	0.32	[45497694, 46873522]	PRKCE
HCT	rs6823799	4	29613072	A	G	1.24703	4.01847e-08	1	1	0.82	0.93	[29113072, 30113072]	LINC02472,PCDH7	Yes
HCT	rs218262	4	54541738	A	C	-0.131056	4.08266e-13	0.315	0.35	0.12	0.24	[53977096, 55041937]	LINC02283,LINC02260
HCT	rs13166824	5	127901674	A	G	-0.106079	6.25103e-09	0.314	0.31	0.17	0.25	[127390952, 128411376]	CCDC192
HCT	rs4895440	6	135105420	T	A	-0.190845	6.75511e-23	0.268	0.26	0.28	0.27	[134603041, 135607399]	HBS1L,MYB
HCT	rs369859204	7	100723127	C	CA	-0.750082	1.06526e-17	0.011				[100170785, 101403998]	EPO
HCT	rs600038	9	133276354	T	C	0.216682	7.38721e-23	0.806	0.81	0.79	0.84	[132753171, 133776557]	ABO,SURF6
HCT	rs998870472	11	5245613	G	C	-4.5189	5.0685e-173	0.00234				[4068936, 6042318]	BGLT3
HCT	rs10840311	11	9833310	T	C	0.132684	4.59604e-08	0.141	0.13	0.65	0.36	[9333310, 10333310]	SBF2
HCT	rs72643557	11	61811955	T	C	-0.126114	4.26518e-13	0.415	0.4	0	0.09	[61279120, 62354755]	FADS1
HCT	rs2887781	12	2411714	G	T	0.119346	8.86703e-11	0.297	0.29	0.39	0.37	[1890726, 2914606]	CACNA1C
HCT	rs755992543	12	48122833	C	T	0.997011	2.86966e-10	0.004679				[47622833, 48833888]	PFKM
HCT	rs75629444	15	75928941	T	C	0.143167	8.65625e-10	0.161	0.13	0	0.04	[75398700, 76494217]	FBXO22
HCT	rs77185764	15	78263734	A	G	-0.206653	4.37093e-16	0.118	0.13	0.09	0.1	[77737919, 78836113]	DNAJA4
HCT	rs375498857	16	377772	A	C	-1.71462	2.4622e-136	0.019	0.02	0	0	[0, 877772]	TMEM8A	Yes
HCT	rs75702122	16	19366370	G	A	0.148996	4.96998e-08	0.11	0.12	0.01	0.11	[18866370, 19866370]	CLEC19A,TMC5	Yes
HCT	rs4792590	17	8213797	G	A	-0.112018	4.328e-10	0.661	0.66	0.89	0.79	[7709868, 8759502]	AURKB,LINC00324
HCT	rs34562254	17	16939677	A	G	-0.104426	1.37259e-09	0.39	0.42	0.1	0.19	[16437408, 17445436]	TNFRSF13B
HCT	rs4890587	18	45728118	C	T	-0.121163	3.1597e-12	0.398	0.4	0.08	0.24	[45223869, 46258661]	SLC14A1
HCT	rs60533951	19	40794579	A	G	0.146887	2.79648e-12	0.211	0.21	0.04	0.09	[40057000, 41545752]	MIA-RAB4B,RAB4B-EGLN2
HCT	rs2280401	19	49496752	A	G	-0.138597	1.05678e-11	0.215	0.23	0.16	0.12	[48948375, 49996752]	RPS11
HCT	rs13051241	21	36483556	A	G	0.102701	2.68212e-09	0.407	0.39	0.62	0.41	[35929098, 36983676]	CLDN14
HCT	rs877908	22	37068584	C	T	0.116025	9.7207e-12	0.475	0.43	0.43	0.48	[36566886, 37574184]	TMPRSS6
PLT	rs4846082	1	11982386	T	C	-2.35594	2.40593e-17	0.626	0.63	0.47	0.56	[11374321, 12510863]	MFN2
PLT	rs200983716	1	43465819	G	GC	14.2571	1.42366e-57	0.025				[42695367, 46633231]	SZT2,PTPRF
PLT	rs12041331	1	156899922	A	G	2.29568	4.40312e-17	0.421	0.46	0.09	0.33	[156385705, 157575932]	PEAR1
PLT	rs2038479	1	171970150	A	C	-3.07823	1.50912e-22	0.764	0.75	0.83	0.81	[171341891, 172573361]	DNM3
PLT	rs16844101	1	199042410	T	G	-2.82999	1.63767e-16	0.195	0.16	0.14	0.13	[198505696, 199568914]	LINC01221
PLT	rs752307	1	226363828	G	C	1.57002	6.93813e-09	0.555	0.56	0.84	0.78	[225851602, 226907676]	PARP1
PLT	rs12567154	1	247547523	C	T	1.94765	9.86891e-13	0.449	0.4	0.31	0.24	[246991691, 248380489]	GCSAML
PLT	rs6547692	2	27512105	A	G	-2.0768	1.74239e-14	0.515	0.52	0.55	0.63	[27008345, 28116502]	GCKR
PLT	rs647316	2	31241963	G	A	3.95138	1.68492e-10	0.95	0.93	0.71	0.87	[30739846, 31766861]	EHD3
PLT	rs35284483	2	159904625	G	A	2.82066	6.61235e-17	0.209	0.2	0	0.09	[159350033, 160486866]	LY75,LY75-CD302
PLT	rs55932961	2	210685132	A	G	-2.6103	4.60716e-13	0.17	0.14	0.17	0.14	[210185132, 211288256]	CPS1,ERBB4
PLT	rs7650082	3	12226280	G	T	-1.76189	2.04778e-09	0.333	0.3	0.45	0.42	[11722622, 12731183]	SYN2,PPARG
PLT	rs4687633	3	52596532	A	G	1.87142	6.67738e-12	0.433	0.43	0.43	0.32	[52008903, 53304386]	PBRM1
PLT	rs1354034	3	56815721	C	T	3.59989	8.48255e-40	0.578	0.57	0.6	0.45	[56315721, 57337206]	ARHGEF3
PLT	rs2293606	3	184388705	G	T	4.21634	1.72019e-22	0.112	0.1	0.06	0.11	[183606139, 184945739]	CHRD
PLT	rs11734132	4	6889792	C	G	2.41128	1.27596e-18	0.592	0.54	0.17	0.22	[6381285, 7389792]	KIAA0232,TBC1D14
PLT	rs872779	4	56879522	A	G	1.54795	1.12615e-08	0.53	0.55	0.48	0.56	[56378082, 57381110]	SPINK2,REST
PLT	rs3822285	4	110008970	A	G	-4.65405	4.34094e-52	0.259	0.25	0	0.09	[109268972, 110588891]	EGF
PLT	rs2014511	4	153536367	A	G	2.22083	5.66134e-12	0.229	0.21	0.03	0.11	[153035700, 154040161]	TMEM131L
PLT	rs2736100	5	1286401	A	C	-2.24878	2.49198e-16	0.598	0.59	0.51	0.52	[786401, 1786401]	TERT
PLT	rs12657309	5	60910298	G	A	2.88108	6.49059e-18	0.22	0.19	0.01	0.05	[60146888, 61494976]	ERCC8
PLT	rs4540158	5	72742397	G	A	-2.1428	7.11346e-09	0.162	0.15	0.13	0.21	[72223448, 73401850]	LINC02056,TNPO1
PLT	rs146239224	5	111711707	T	C	-2.1548	5.15189e-11	0.221	0.24	0.07	0.11	[111205125, 112218573]	STARD4-AS1
PLT	rs11954400	5	132480549	C	T	1.61705	1.12854e-08	0.359	0.39	0.34	0.41	[131977512, 132990618]	C5orf56,IRF1
PLT	rs10699671	5	142139375	AAGG	A	2.17311	1.13025e-14	0.626	0.64	0.63	0.67	[141600268, 142664424]	NDFIP1
PLT	rs3788991	6	25599006	T	C	-1.91609	2.38529e-12	0.501	0.5	0.58	0.54	[25017144, 26147052]	CARMIL1
PLT	6:33580919:C:CA	6	33580919		CA	-4.4698	1.88125e-49					[30795274, 34374314]	BAK1
PLT	rs113412960	6	36533022	T	C	4.38016	2.49616e-32	0.165	0.13	0.01	0.09	[35881889, 37108637]	STK38
PLT	rs9395819	6	52779189	C	G	-2.45812	1.27603e-08	0.884	0.86	0.58	0.73	[52252381, 53373629]	GSTA2,GSTA1
PLT	rs7758845	6	135107399	C	A	6.28678	6.29855e-92	0.268	0.27	0.28	0.27	[134322862, 135763829]	HBS1L,MYB
PLT	rs4709034	6	164038193	A	G	2.15589	4.6593e-15	0.433	0.42	0.49	0.55	[163534943, 164565632]	LOC102724152,MEAT6
PLT	rs1800796	7	22726627	C	G	-1.98822	5.46958e-10	0.751	0.79	0.05	0.31	[22157557, 23228630]	LOC541472
PLT	rs3211875	7	80658553	G	C	3.43834	7.08996e-30	0.28	0.27	0.07	0.2	[79725192, 81170534]	CD36
PLT	rs342298	7	106733200	T	C	-2.27918	9.12421e-13	0.247	0.24	0.44	0.35	[106172830, 107233200]	CCDC71L,PIK3CG
PLT	rs79947009	7	123776519	G	T	3.05035	1.07601e-12	0.111	0.13	0.09	0.07	[123126325, 124358346]	WASL,RNU6-1
PLT	rs59543286	7	135666562	C	A	-2.05072	5.8027e-09	0.185	0.18	0.18	0.16	[135159463, 136175281]	STMP1
PLT	rs4541868	8	105578477	A	C	-3.0706	2.82274e-29	0.417	0.42	0.29	0.39	[105004945, 106080311]	ZFPM2
PLT	rs385893	9	4763176	C	T	5.10795	4.95619e-50	0.804	0.79	0.5	0.49	[4245212, 5603942]	AK3,RCL1
PLT	rs12376511	9	22142757	C	T	-1.98924	4.0273e-12	0.685	0.62	0.18	0.24	[21641895, 22680592]	CDKN2B-AS1,DMRTA1
PLT	rs2810747	9	38199824	A	G	-1.6461	1.55114e-09	0.497	0.46	0.48	0.52	[37696120, 38699973]	SHB,ALDH1B1
PLT	rs149672562	9	96327891	GGACT	G	2.20413	1.36321e-15	0.594	0.54	0.23	0.27	[95825614, 97051730]	SLC35D2
PLT	rs79343853	9	133270880	C	T	-2.15115	2.89432e-09	0.172				[132753171, 133773734]	ABO
PLT	rs10761760	10	63419392	C	A	2.67091	5.57665e-19	0.298	0.32	0.44	0.35	[62614994, 64140320]	JMJD1C
PLT	rs174592	11	61851136	G	A	2.36267	1.16613e-17	0.589	0.58	0.39	0.47	[61175020, 62354755]	FADS2
PLT	rs142239882	11	78251113	T	TTA	-1.5984	9.79223e-09	0.401				[77708505, 78759517]	GAB2
PLT	rs662799	11	116792991	A	G	1.93706	1.25411e-10	0.736	0.71	0.92	0.84	[116279090, 117292991]	APOA5
PLT	rs2155380	11	119209327	G	A	4.19679	2.26592e-54	0.493	0.51	0.33	0.38	[118599972, 119797660]	CBL
PLT	rs1558327	12	6179901	G	C	-2.64267	4.89857e-22	0.418	0.42	0.4	0.48	[5611609, 6681927]	VWF,CD9
PLT	rs2015599	12	29282547	A	G	-1.66576	6.14313e-10	0.494	0.54	0.43	0.53	[28737568, 29782572]	LOC100506606
PLT	rs17109475	12	54230590	C	T	-1.61767	5.82316e-09	0.405	0.4	0.15	0.19	[53725064, 54786558]	CBX5,MIR3198-2
PLT	rs4766462	12	111433337	T	A	7.42815	3.1141e-47	0.929	0.88	0.2	0.53	[110416563, 113107850]	SH2B3
PLT	rs4148435	13	95247462	A	C	3.17185	1.20895e-21	0.782	0.79	0.9	0.86	[94743412, 95752570]	ABCC4
PLT	rs11841319	13	109840279	T	C	-2.94859	1.43173e-10	0.094	0.12	0.09	0.09	[109318421, 110340279]	IRS2,LINC00396
PLT	rs9604052	13	113294304	G	A	-2.13862	4.91772e-09	0.155	0.14	0	0.09	[112787986, 113825069]	CUL4A,LAMP1
PLT	rs58784215	14	65011237	A	G	-1.84693	1.27856e-09	0.272	0.28	0.07	0.23	[64511024, 65513479]	CHURC1-FNTB,FNTB,MAX,CHURC1-FNTB,FNTB,MAX,CHURC1-FNTB,FNTB,MAX
PLT	rs4900545	14	102584795	T	C	2.22932	2.09516e-16	0.541	0.56	0.75	0.6	[101906132, 103219098]	LINC02323,RCOR1
PLT	rs11071720	15	63049797	C	T	1.5359	4.45638e-08	0.358	0.36	0.67	0.49	[62549797, 63549797]	TPM1
PLT	rs12911407	15	64873757	G	C	2.15611	1.72428e-12	0.716	0.76	0.15	0.31	[64372262, 65408605]	PLEKHO2,ANKDD1A
PLT	rs60853285	16	53335357	CAG	C	1.71554	9.2142e-09	0.271				[52630549, 53841314]	CHD9,LOC643802
PLT	rs1048483	17	2063163	T	C	-1.76382	3.32644e-09	0.3	0.25	0.53	0.39	[1563163, 2611690]	HIC1
PLT	rs72835078	17	4923297	T	G	7.4083	8.04191e-26	0.036	0.07	0.09	0.16	[4320509, 5550461]	CHRNE,GP1BA
PLT	rs117267286	17	7835555	C	T	2.047	5.42037e-10	0.224	0.17	0	0.04	[7327601, 8383381]	DNAH2,KDM6B
PLT	rs7221322	17	35546753	G	A	1.77339	1.19548e-10	0.504	0.48	0.43	0.54	[35046753, 36147462]	SLFN12L,SLFN14
PLT	rs850736	17	44369052	C	G	-1.6217	3.18735e-09	0.425	0.45	0.39	0.43	[43869052, 44877095]	FAM171A2,ITGA2B
PLT	rs1292043	17	59856808	G	A	-1.65918	2.52903e-09	0.376	0.41	0.16	0.22	[59349550, 60460013]	VMP1,TUBD1
PLT	rs11082304	18	23141009	T	G	-2.3764	1.3288e-18	0.521	0.53	0.51	0.41	[22641009, 23641009]	CABLES1
PLT	rs75354229	18	44498817	T	C	2.07067	7.80717e-10	0.2	0.19	0.15	0.09	[43889106, 45071861]	LINC01478
PLT	rs12984928	19	35538950	C	T	-1.91909	2.0067e-09	0.775	0.74	0.61	0.64	[35030291, 36054733]	GAPDHS
PLT	rs2306197	19	38721760	T	C	2.38633	1.10808e-09	0.13	0.13	0	0.07	[38146486, 39230543]	ACTN4
PLT	rs57663431	19	49951091	T	C	-2.19264	6.96373e-13	0.262	0.26	0	0.11	[49449084, 50456883]	SIGLEC11
PLT	rs583330	19	56123650	G	A	-2.48798	2.32574e-17	0.697	0.71	0.98	0.89	[54679485, 56634998]	ZNF787,ZNF444
PLT	rs6045612	20	1950355	T	C	-2.328	1.87347e-11	0.812	0.77	0.31	0.58	[1442625, 2450355]	PDYN-AS1
PLT	rs144203216	20	31274436	T	C	-14.2337	3.59331e-18	0.008356	0.01	0	0	[30774436, 32380942]	DEFB115,DEFB116
PLT	rs151352	20	59026940	G	A	3.22993	2.65577e-14	0.887	0.89	0.67	0.75	[58504895, 59537335]	ATP5F1E
PLT	rs181045861	22	20671302	T	C	4.14003	3.45461e-13	0.064	0.06	0	0.01	[19203133, 21460396]	MED15,POM121L4P
PLT	rs2281137	22	43936613	C	T	-1.92486	3.38877e-12	0.406	0.36	0.2	0.26	[43430116, 44499571]	PNPLA3
HbA1c	rs12121805	1	156288085	G	A	-0.0278785	7.86203e-19	0.254	0.22	0.27	0.21	[154920617, 156862540]	SMG5,TMEM79
HbA1c	rs340515	2	44961231	T	G	-0.0242354	1.5611e-18	0.557	0.53	0.38	0.58	[44421864, 45461231]	SIX3,SIX2
HbA1c	rs75536691	2	164525008	G	A	-0.0405893	1.87071e-08	0.035	0.02	0	0	[164025008, 165025008]	GRB14
HbA1c	rs1402837	2	168900844	T	C	0.0269811	3.9191e-22	0.42	0.41	0.23	0.28	[168361031, 169435661]	G6PC2
HbA1c	rs1481559294	3	15584876	A	G	0.209393	4.24294e-08	0.001337				[15084876, 16084876]	HACL1	Yes
HbA1c	rs11269661	3	185802297	GTGTTCTTGACTAACCAAGACA	G	0.0236902	1.7835e-13	0.237				[185279764, 186330129]	IGF2BP2
HbA1c	rs72501962	4	1252250	T	A	-0.0221732	1.78364e-14	0.34	0.31	0.05	0.17	[752250, 1816394]	CTBP1-DT	Yes
HbA1c	rs459447	5	56515514	A	G	-0.0161494	2.85164e-08	0.33	0.34	0.2	0.24	[56015514, 57015514]	C5orf67
HbA1c	rs35261542	6	20675561	A	C	0.0386191	4.43684e-41	0.356	0.39	0.27	0.28	[20122732, 21392569]	CDKAL1
HbA1c	rs742761	6	39078879	T	C	-0.0204817	3.00395e-10	0.235	0.23	0.08	0.13	[38565819, 39578879]	GLP1R
HbA1c	rs11760782	7	15025163	A	T	-0.0221003	1.443e-10	0.196	0.2	0.39	0.25	[14516347, 15525987]	DGKB,AGMO
HbA1c	rs2971670	7	44186502	T	C	0.0370664	9.92958e-27	0.187	0.18	0.18	0.17	[43622210, 44716044]	GCK
HbA1c	rs7778167	7	128211575	A	G	0.0298304	7.83234e-13	0.118	0.13	0.26	0.21	[127711575, 128723242]	MIR129-1,LEP
HbA1c	rs35859536	8	117179236	T	C	-0.0297079	2.03206e-27	0.478	0.46	0.28	0.26	[116671312, 117705676]	SLC30A8,MED30
HbA1c	rs4237150	9	4290085	C	G	0.0166971	1.16676e-09	0.455	0.46	0.44	0.5	[3762697, 4790823]	GLIS3
HbA1c	rs10811660	9	22134069	A	G	-0.0322774	2.96549e-31	0.421	0.43	0.17	0.18	[21629580, 22634254]	CDKN2B-AS1,DMRTA1
HbA1c	rs10906100	10	12218020	T	C	0.0262413	1.10731e-21	0.561	0.54	0.26	0.31	[11674931, 12775719]	CDC123
HbA1c	rs35978445	10	92664665	A	G	-0.0211237	4.18286e-13	0.669	0.69	0.4	0.39	[91943148, 93228044]	KIF11,HHEX
HbA1c	rs2283228	11	2828300	C	A	-0.0310931	8.96545e-28	0.366	0.38	0.07	0.16	[2310311, 3328300]	KCNQ1
HbA1c	rs10830963	11	92975544	G	C	0.0260448	3.25594e-21	0.421	0.43	0.29	0.26	[92436742, 93492155]	MTNR1B
HbA1c	rs3214606	12	31324007	C	CAAGT	0.0199426	2.52135e-08	0.196				[30824007, 31824007]	SINHCAF
HbA1c	rs7997912	13	32988367	C	T	0.019863	2.42652e-09	0.222	0.18	0.17	0.19	[32479946, 33488367]	LINC00423,KL
HbA1c	rs375498857	16	377772	A	C	0.122438	4.69916e-28	0.019	0.02	0	0	[0, 877772]	TMEM8A
HbA1c	rs837763	16	88787321	T	C	0.0227803	6.42125e-16	0.618	0.61	0.57	0.57	[88287321, 89287321]	PIEZO1,CDT1
HbA1c	rs113373052	17	82739582	T	C	0.0969191	3.8027e-275	0.497	0.53	0.35	0.39	[82107989, 83542291]	FN3K
HbA1c	rs4808579	19	17144924	C	T	0.0180442	3.6113e-10	0.346	0.36	0.41	0.48	[16628305, 17645988]	MYO9B
FG	rs6547692	2	27512105	A	G	0.634691	3.92888e-31	0.515	0.52	0.55	0.63	[27008345, 28298099]	GCKR
FG	rs895636	2	44961214	T	C	0.914536	7.50037e-62	0.426	0.43	0.16	0.29	[44421864, 45550614]	SIX3,SIX2
FG	rs1402837	2	168900844	T	C	0.867848	7.34854e-55	0.42	0.41	0.23	0.28	[168341452, 169455707]	G6PC2
FG	rs11884105	2	172726470	G	A	0.399008	2.99214e-13	0.542	0.54	0.13	0.31	[171955652, 173239496]	RAPGEF4-AS1
FG	rs9873341	3	152669934	C	T	-0.360682	9.71662e-09	0.736	0.77	0.72	0.77	[152150538, 153212661]	MBNL1,P2RY1
FG	rs6444082	3	185818435	T	G	0.402244	3.31575e-10	0.239	0.25	0.24	0.42	[185279764, 186330129]	IGF2BP2
FG	rs72501962	4	1252250	T	A	-0.424871	1.89267e-13	0.34	0.31	0.05	0.17	[752250, 1816394]	CTBP1-DT	Yes
FG	rs7713317	5	96381018	G	A	-0.427592	2.18132e-13	0.309	0.36	0.28	0.29	[95703832, 96896865]	LOC101929710
FG	rs4710941	6	20693997	T	C	0.67052	2.42549e-31	0.354	0.39	0.17	0.22	[20122732, 21378895]	CDKAL1
FG	rs9380826	6	39069886	C	G	-0.531655	7.59177e-17	0.238	0.23	0	0.08	[38560830, 39578879]	GLP1R
FG	rs17168486	7	14858657	T	C	0.565975	3.2268e-25	0.476	0.47	0.16	0.27	[14232254, 15525987]	DGKB
FG	rs730497	7	44184122	A	G	1.15111	3.38014e-63	0.189	0.18	0.18	0.17	[43220643, 44731427]	GCK
FG	rs11770630	7	90175927	T	C	0.39771	7.4045e-09	0.198	0.2	0.5	0.37	[89625513, 90814075]	STEAP2-AS1
FG	rs1974632	7	156988068	C	G	0.375642	1.05959e-09	0.723	0.74	0.81	0.81	[156453387, 157488491]	NOM1,MNX1	Yes
FG	rs35859536	8	117179236	T	C	-0.735516	2.67682e-41	0.478	0.46	0.28	0.26	[116671312, 117705676]	SLC30A8,MED30
FG	rs16920619	9	590735	C	T	0.49927	6.49724e-16	0.258	0.22	0	0.12	[40219, 1189586]	KANK1
FG	rs4237150	9	4290085	C	G	0.44556	4.0735e-16	0.455	0.46	0.44	0.5	[3762697, 4795583]	GLIS3
FG	rs10811660	9	22134069	A	G	-0.707868	2.18096e-37	0.421	0.43	0.17	0.18	[21629580, 22634254]	CDKN2B-AS1,DMRTA1
FG	rs10906100	10	12218020	T	C	0.368009	1.79592e-11	0.561	0.54	0.26	0.31	[11711598, 12775719]	CDC123
FG	rs61839365	10	26226737	A	G	-0.414271	1.36649e-11	0.293	0.34	0.17	0.23	[25701627, 26776893]	GAD2	Yes
FG	10:92507108:CA:C	10	92507108		CA	-0.35293	1.11382e-09					[91943148, 93226006]	IDE
FG	rs163177	11	2817183	C	T	0.476718	2.40552e-18	0.466	0.43	0.5	0.42	[2170270, 3328300]	KCNQ1
FG	rs174566	11	61824890	G	A	-0.502575	2.37084e-19	0.583	0.57	0.36	0.36	[61279120, 62354755]	FADS2
FG	rs77106637	11	72767275	A	G	-0.801806	1.1711e-13	0.07	0.08	0.18	0.11	[72218534, 73599280]	STARD10
FG	rs10830963	11	92975544	G	C	0.838195	1.60383e-52	0.421	0.43	0.29	0.26	[92436742, 93492155]	MTNR1B
FG	rs56209434	13	27908320	A	G	0.349209	1.77365e-10	0.489	0.45	0.23	0.25	[27402417, 28425825]	PLUT
FG	rs11839569	13	32986355	G	A	0.53112	1.5561e-15	0.22	0.18	0.17	0.19	[32479946, 33500154]	LINC00423,KL
FG	rs7163757	15	62099409	T	C	-0.541094	5.38817e-21	0.345	0.37	0.42	0.5	[61590956, 62623537]	C2CD4A,C2CD4B
FG	rs6048206	20	22580744	C	T	-0.678357	5.39864e-18	0.143	0.16	0.07	0.17	[22026829, 23177300]	FOXA2
TC	rs61775190	1	25482457	C	T	-1.16543	3.34114e-09	0.729	0.77	0.46	0.68	[24934429, 25982566]	MACO1
TC	rs7525649	1	55033483	T	C	1.19246	2.82343e-11	0.652	0.66	0.17	0.31	[54520123, 55741239]	BSND,PCSK9
TC	rs77064258	1	62460056	T	C	-2.29484	1.98948e-24	0.192	0.14	0.04	0.06	[61932471, 63238693]	DOCK7
TC	rs529192228	1	91801530	C	T	6.69762	4.55093e-10	0.00635	0	0	0	[91301530, 93194370]	TGFBR3
TC	rs12740374	1	109274968	T	G	-5.71752	1.57914e-62	0.063	0.04	0.21	0.2	[108763978, 109788603]	CELSR2
TC	rs867772	1	220799001	G	A	1.61696	1.07082e-13	0.801	0.78	0.71	0.8	[220299001, 221345490]	44621
TC	rs486142	1	234712862	A	G	1.22092	2.60667e-09	0.762	0.77	0.51	0.73	[234212862, 235216457]	LOC101927787,LINC01132
TC	rs13306194	2	21029662	A	G	-4.37698	1.5234e-70	0.141	0.13	0	0.03	[20353923, 23038650]	APOB
TC	rs6547692	2	27512105	A	G	-2.23037	1.1021e-38	0.515	0.52	0.55	0.63	[27008345, 28280307]	GCKR
TC	rs119480069	2	43824071	T	C	12.5828	1.11164e-16	0.001671	0	0	0	[42927663, 45319863]	ABCG5
TC	rs6727888	2	62660749	C	T	1.64915	7.0867e-18	0.71	0.74	0.65	0.71	[62077347, 63639056]	TMEM17,EHBP1
TC	rs10164853	2	157625480	G	A	-1.20857	5.02357e-11	0.326	0.3	0.06	0.18	[157125480, 158125480]	ACVR1C
TC	rs9994887	4	68671757	G	A	1.03746	2.78481e-09	0.571	0.58	0.48	0.55	[68171757, 69624323]	UGT2B15,UGT2B10
TC	rs10474433	5	75321018	C	T	2.21366	2.89213e-33	0.311	0.31	0.37	0.4	[74561269, 76241936]	ANKRD31,HMGCR
TC	rs12657266	5	156968992	T	C	2.09358	1.9341e-27	0.741	0.73	0.65	0.6	[156260917, 157556287]	TIMD4,HAVCR1
TC	rs9386258	6	100838460	G	C	1.42552	1.45807e-11	0.229				[100109602, 101689139]	ASCC3
TC	rs73596816	6	160596331	A	G	3.33783	3.03794e-18	0.049	0.04	0.03	0.04	[159820743, 161199026]	LPA
TC	rs555844715	7	44228566	T	C	-7.65069	4.66898e-09	0.004679	0	0	0	[43728566, 44728566]	CAMK2B
TC	rs4917015	7	50279753	T	C	1.10513	1.2597e-08	0.268	0.31	0.6	0.41	[49738591, 50784441]	SPATA48,IKZF1
TC	rs17716118	8	9322624	T	C	-5.0522	2.97968e-08	0.008021	0.01	0.06	0.05	[8821311, 9829732]	LOC101929128,LOC157273
TC	rs1041983	8	18400285	T	C	-1.12838	5.96202e-11	0.427				[17900285, 18915125]	NAT2
TC	rs112784971	8	58493931	T	C	-1.69429	1.00955e-16	0.232	0.24	0.05	0.14	[57847156, 59085855]	CYP7A1
TC	rs2737252	8	115651671	A	G	-1.03564	2.44794e-08	0.313	0.3	0.24	0.22	[115147351, 116158120]	TRPS1
TC	rs2980882	8	125468458	G	A	-1.72784	9.09618e-24	0.556	0.56	0.46	0.42	[124964631, 126001088]	TRIB1,LINC00861
TC	rs2575876	9	104903458	A	G	-3.02911	3.5964e-51	0.219				[104300276, 105410245]	ABCA1
TC	rs74987020	9	127966535	C	CAG	1.46947	1.24116e-12	0.207				[127429654, 128472267]	FAM102A
TC	rs2519093	9	133266456	C	T	-3.32982	5.4581e-51	0.807				[132703265, 133779786]	ABO
TC	rs60191209	10	112229237	C	T	-1.31562	3.43322e-13	0.358	0.34	0.18	0.2	[111650963, 112789955]	GPAM,TECTB
TC	rs998870472	11	5245613	G	C	-17.3933	5.07432e-27	0.00234				[4068936, 6179419]	BGLT3	Yes
TC	rs174530	11	61779120	G	A	-1.89902	2.02549e-27	0.583	0.57	0.38	0.31	[61175020, 62354755]	MYRF
TC	rs662799	11	116792991	A	G	-2.95542	3.49988e-54	0.736	0.71	0.92	0.84	[116155013, 117722170]	APOA5
TC	rs1169284	12	120982123	C	T	1.1196	2.11094e-10	0.39	0.38	0.33	0.33	[120450756, 121486771]	HNF1A
TC	rs9567623	13	32377317	T	C	-1.00846	1.27881e-08	0.374	0.37	0.21	0.2	[31817661, 32902221]	BRCA2
TC	rs2296651	14	69778476	A	G	-2.39743	2.32251e-16	0.086	0.07	0	0.01	[69278476, 70278476]	SLC10A1
TC	rs1532085	15	58391167	G	A	-2.10538	2.63841e-34	0.56	0.51	0.64	0.53	[57784027, 58934545]	AQP9,LIPC
TC	rs375498857	16	377772	A	C	-7.03976	4.50998e-24	0.019	0.02	0	0	[0, 877772]	TMEM8A	Yes
TC	rs183130	16	56957451	T	C	2.44519	5.65406e-26	0.163	0.18	0.29	0.27	[56454132, 57472466]	HERPUD1,CETP
TC	rs3852789	16	72194607	C	A	-1.81378	4.56702e-23	0.311	0.27	0.21	0.22	[70919076, 72905196]	PMFBP1,LINC01572
TC	rs4794047	17	47685639	T	A	1.17626	7.70262e-11	0.361	0.34	0.52	0.45	[46994310, 48204233]	KPNB1
TC	rs8077252	17	69088921	T	C	-1.1622	2.59685e-11	0.555	0.56	0.29	0.3	[68566193, 69695129]	ABCA6
TC	rs11082764	18	49593209	G	A	2.14785	4.6512e-35	0.401	0.42	0.06	0.23	[49052169, 50179772]	LIPG
TC	rs2738464	19	11131631	C	G	3.17614	8.22484e-62	0.719	0.73	0.88	0.75	[10132320, 11739812]	LDLR
TC	rs141622900	19	44923535	A	G	-12.2016	4.6221e-303	0.075	0.12	0.05	0.07	[44260780, 46520269]	APOC1,APOC1P1
TC	rs4802607	19	49456107	C	G	-1.09951	4.49559e-10	0.402	0.41	0.42	0.37	[48948375, 49996752]	ALDH16A1
TC	rs6029632	20	41331702	A	G	1.63404	1.17155e-15	0.777	0.75	0.38	0.57	[40500760, 42123273]	ZHX3,LPIN3
TC	rs5753021	22	30133752	A	G	1.61215	1.77765e-10	0.131	0.13	0.11	0.17	[29536642, 30703240]	HORMAD2
TG	rs11207980	1	62527078	C	T	-3.80823	2.6069e-23	0.223	0.18	0.3	0.33	[61932471, 63238693]	DOCK7
TG	rs1318005	2	20991336	G	A	3.84104	1.67277e-15	0.124	0.15	0.45	0.38	[20440780, 21529662]	LDAH,APOB
TG	rs6547692	2	27512105	A	G	-7.04775	3.5539e-112	0.515	0.52	0.55	0.63	[26630639, 28612486]	GCKR
TG	rs2857860	4	3328062	G	A	2.15471	9.98602e-11	0.332	0.33	0.29	0.25	[2798808, 3875947]	RGS12
TG	rs10023050	4	87143279	G	A	-1.9404	1.0847e-09	0.404	0.39	0.39	0.37	[86416198, 87643279]	AFF1,KLHL8
TG	rs465002	5	56512648	T	C	1.93551	6.13194e-10	0.531	0.49	0.71	0.59	[56010924, 57014478]	C5orf67
TG	rs10075548	5	156997238	C	T	-2.51633	1.88271e-08	0.144	0.15	0.15	0.16	[156470662, 157543390]	TIMD4,HAVCR1
TG	rs56260471	6	32663777	A	G	7.1893	3.59852e-10	0.034				[32103217, 33163777]	HLA-DQB1
TG	rs1358980	6	43796814	T	C	2.0784	3.38408e-11	0.545	0.56	0.5	0.45	[43291136, 44296814]	VEGFA,LINC02537
TG	rs12534104	7	44180143	A	C	-2.36728	3.86115e-10	0.234	0.2	0.13	0.1	[43665915, 44680143]	GCK
TG	rs3812316	7	73606007	G	C	-8.10439	1.38644e-47	0.091	0.09	0.12	0.07	[72941939, 74160465]	MLXIPL
TG	rs1041983	8	18400285	T	C	-2.23417	1.32567e-12	0.427				[17871511, 18920698]	NAT2
TG	rs77237194	8	20007944	T	A	-9.43473	2.27034e-74	0.094	0.12	0.13	0.09	[18953927, 20585675]	LPL,SLC18A1
TG	rs139674239	8	115731796	TG	T	-1.90581	1.09494e-08	0.326	0.33	0.09	0.13	[115231796, 116326036]	TRPS1,LINC00536
TG	rs2954017	8	125464631	C	T	-4.2479	1.68675e-41	0.561	0.58	0.52	0.61	[124964631, 125995147]	TRIB1,LINC00861
TG	rs174560	11	61814292	C	T	3.26737	1.16739e-24	0.575	0.55	0.31	0.33	[61175020, 62354755]	FADS1
TG	rs7350481	11	116715567	C	T	-14.3697	0	0.776	0.75	0.9	0.86	[115914295, 118377509]	LINC02702,BUD13
TG	rs79823890	14	52045251	T	G	-2.78504	7.78203e-09	0.12	0.1	0	0.02	[51536074, 52547966]	NID2
TG	rs1532085	15	58391167	G	A	-2.71526	7.08651e-18	0.56	0.51	0.64	0.53	[57881852, 58934545]	AQP9,LIPC
TG	rs60626066	17	67965117	A	G	1.89283	1.17974e-08	0.626	0.68	0.15	0.25	[67336886, 68466422]	BPTF
TG	rs58542926	19	19268740	T	C	-6.39697	2.80484e-24	0.069	0.09	0.07	0.07	[18748021, 20115213]	TM6SF2
TG	rs483082	19	44912921	T	G	7.4509	8.66645e-73	0.182	0.2	0.22	0.27	[44367911, 45428832]	APOE,APOC1
TG	rs148753678	20	45907567	C	CACA	4.08437	9.09193e-11	0.058				[45407567, 46472654]	PLTP
HDL-C	rs540387719	1	26913774	C	CAGGTGCGATG	1.92682	8.88237e-09	0.00869				[26145103, 27680069]	NR0B2
HDL-C	rs41264487	1	39571682	G	C	-0.745559	5.94496e-15	0.111	0.1	0.2	0.08	[38763935, 40160092]	PABPC4-AS1
HDL-C	rs12752223	1	93371576	C	T	-0.414722	6.90092e-11	0.664	0.64	0.61	0.49	[92574099, 93895503]	DR1,FNBP1L
HDL-C	rs2281721	1	230161390	T	C	0.488699	3.82201e-11	0.221	0.23	0.61	0.34	[229659560, 230670220]	GALNT2
HDL-C	rs1318006	2	20991280	G	A	-0.652992	2.41165e-12	0.124	0.15	0.45	0.42	[20443917, 21498485]	LDAH,APOB
HDL-C	rs1300035001	3	48410132	T	C	-4.41284	3.01749e-09	0.001337				[47691174, 50000567]	PLXNB1
HDL-C	rs376663293	3	52511910	T	C	-6.20757	1.83245e-14	0.001003	0	0	0	[51356237, 54340468]	STAB1
HDL-C	rs711972	3	136391176	T	C	-0.459884	9.76875e-09	0.827	0.78	0.47	0.46	[135847209, 137281891]	STAG1
HDL-C	rs958868	4	99632066	T	C	0.725451	2.6183e-19	0.173	0.21	0.02	0.12	[98930328, 100240997]	MTTP,C4orf54
HDL-C	rs464605	5	56511543	T	C	-0.333063	3.90533e-08	0.531	0.49	0.71	0.61	[56010924, 57012648]	C5orf67
HDL-C	rs151300053	5	119374385	A	G	0.878009	2.92191e-08	0.037	0.02	0	0.01	[118874385, 119910609]	TNFAIP8
HDL-C	6:32251007:GA:G	6	32251007		G	-0.433124	3.57298e-09					[31107297, 32908877]	NOTCH4,TSBP1-AS1
HDL-C	rs6905288	6	43791136	A	G	-0.567166	9.43025e-18	0.703	0.74	0.59	0.64	[43291136, 44296814]	VEGFA,LINC02537
HDL-C	rs1652507	6	160661429	C	T	-0.556478	4.41138e-20	0.468	0.47	0.13	0.26	[160065755, 161167886]	LPA
HDL-C	rs836471	7	6395481	G	A	0.372946	2.17611e-09	0.401	0.42	0.44	0.52	[5881593, 6937505]	RAC1
HDL-C	rs876038	7	50268931	T	C	0.586499	2.20767e-17	0.263	0.3	0.35	0.27	[49738591, 50784680]	SPATA48,IKZF1
HDL-C	rs61010704	7	73605645	G	A	0.737091	1.15252e-11	0.091	0.09	0.25	0.2	[72941939, 74134852]	MLXIPL
HDL-C	rs572295823	7	80661109	A	AAC	1.94671	4.91392e-19	0.017				[79725192, 81382345]	CD36
HDL-C	rs1461729	8	9329732	G	A	2.01336	3.32288e-11	0.992	0.99	0.92	0.9	[8817923, 9830344]	LOC157273
HDL-C	rs35495249	8	20007998	A	C	1.48987	1.65998e-85	0.181	0.23	0.28	0.21	[18953927, 20585853]	LPL,SLC18A1
HDL-C	rs2926714	8	70239265	C	T	0.343688	4.08796e-08	0.652	0.62	0.88	0.81	[69676782, 70831029]	NCOA2
HDL-C	rs2737214	8	115612760	G	C	0.702687	3.19147e-14	0.882	0.86	0.57	0.6	[114952760, 116131894]	TRPS1
HDL-C	rs2954038	8	125495147	A	C	0.425156	2.68873e-10	0.719	0.73	0.67	0.78	[124964631, 125995147]	TRIB1,LINC00861
HDL-C	rs661048	9	15297631	A	G	0.988407	3.10106e-08	0.973	0.97	0.86	0.91	[14797589, 15803585]	TTC39B
HDL-C	rs1883025	9	104902020	T	C	-1.21246	2.59476e-65	0.222	0.25	0.24	0.31	[104264135, 105429542]	ABCA1
HDL-C	rs11195876	10	112289955	C	T	-0.486479	1.20165e-14	0.619	0.62	0.33	0.62	[110255639, 112789955]	TECTB
HDL-C	rs73366917	10	121156240	A	G	0.384306	8.61275e-10	0.366	0.35	0.03	0.19	[120638470, 121684912]	WDR11,FGFR2
HDL-C	rs998870472	11	5245613	G	C	-3.58056	4.56214e-10	0.00234				[4571456, 5745613]	BGLT3
HDL-C	rs1522633	11	14623692	A	T	-0.379846	2.5876e-09	0.357	0.39	0.38	0.33	[14082446, 15392029]	PSMA1
HDL-C	rs11820100	11	36285791	T	C	0.44108	1.19362e-08	0.196	0.15	0	0.07	[35785791, 36790754]	COMMD9
HDL-C	rs2301216	11	47335319	T	A	0.368282	3.79452e-08	0.702	0.72	0.34	0.5	[46835319, 47835319]	MYBPC3
HDL-C	rs10750763	11	65600963	G	A	-0.508703	1.51203e-09	0.168	0.16	0.26	0.16	[65095804, 66100963]	MAP3K11
HDL-C	rs662799	11	116792991	A	G	2.19011	3.9274e-232	0.736	0.71	0.92	0.84	[115738091, 117922143]	APOA5
HDL-C	rs12146828	12	7586745	G	C	-0.490912	2.02176e-15	0.608	0.64	0.85	0.6	[7024066, 8126645]	CD163,APOBEC1
HDL-C	rs4883201	12	8929985	G	A	-0.388673	1.6165e-09	0.32	0.32	0.12	0.14	[8402075, 9429985]	PHC1
HDL-C	rs2241210	12	109512339	G	A	0.407278	9.50999e-10	0.311	0.31	0.54	0.51	[108982266, 110104543]	UBE3B
HDL-C	rs4646776	12	111792215	C	G	-0.483078	6.97534e-13	0.282	0.17	0	0.04	[110898967, 112707597]	ALDH2
HDL-C	rs73231950	12	123297492	A	G	-0.488567	1.75188e-13	0.693	0.7	0.37	0.39	[122207907, 123882721]	SBNO1
HDL-C	rs2494745	14	104790576	C	G	-0.586934	3.38877e-19	0.304	0.32	0.9	0.65	[104290244, 105292556]	AKT1
HDL-C	rs2070895	15	58431740	A	G	1.24059	1.39802e-88	0.384	0.42	0.21	0.39	[57752865, 58939256]	LIPC
HDL-C	rs80287865	15	69889112	T	G	0.531025	2.09679e-13	0.226	0.22	0.01	0.08	[69352097, 70399052]	LINC00593,TLE3	Yes
HDL-C	rs247617	16	56956804	A	C	3.32961	0	0.163	0.18	0.29	0.27	[55382540, 58285717]	HERPUD1,CETP
HDL-C	rs11383451	16	67965312	CA	C	0.696648	1.84164e-12	0.112	0.09	0.19	0.34	[66953068, 68854758]	SLC12A4
HDL-C	rs2925979	16	81501185	C	T	0.621882	2.51591e-24	0.563	0.59	0.71	0.71	[80964178, 82001185]	CMIP
HDL-C	rs34763794	17	58477688	T	C	0.337923	2.30831e-08	0.505	0.52	0.37	0.4	[57940601, 59005737]	HSF5	Yes
HDL-C	rs11657865	17	78391193	C	A	0.378376	8.89129e-10	0.402	0.45	0.62	0.57	[77890254, 78903471]	PGS1
HDL-C	rs11082764	18	49593209	G	A	1.07136	1.00656e-67	0.401	0.42	0.06	0.23	[49052169, 50315599]	LIPG
HDL-C	rs2278426	19	11239812	T	C	-1.19358	6.83985e-67	0.248	0.23	0.04	0.16	[10708815, 11786295]	ANGPTL8
HDL-C	rs34342646	19	44884873	A	G	-1.18447	1.29886e-26	0.087	0.1	0.14	0.09	[44369537, 45501091]	NECTIN2
HDL-C	rs1800961	20	44413724	T	C	-1.43587	1.07627e-08	0.02	0.02	0.04	0.02	[43913724, 44913724]	HNF4A
HDL-C	rs2868346	20	45919331	T	C	0.631193	2.9027e-24	0.387	0.37	0.71	0.55	[45407567, 46527501]	PLTP,PCIF1
HDL-C	rs11089637	22	21624807	C	T	-0.463958	1.94167e-14	0.506	0.51	0.17	0.4	[21062901, 22128971]	UBE2L3
LDL-C	rs12027110	1	25449191	T	A	0.973053	3.46063e-08	0.27	0.23	0.54	0.32	[24949191, 25978252]	MACO1
LDL-C	rs7525649	1	55033483	T	C	1.19327	2.00441e-13	0.652	0.66	0.17	0.31	[54520123, 55664674]	BSND,PCSK9
LDL-C	rs77064258	1	62460056	T	C	-1.11309	4.95288e-08	0.192	0.14	0.04	0.06	[61960056, 62960056]	DOCK7
LDL-C	rs529192228	1	91801530	C	T	5.91496	1.22561e-09	0.00635	0	0	0	[91301530, 93194370]	TGFBR3
LDL-C	rs12740374	1	109274968	T	G	-5.69083	4.25691e-75	0.063	0.04	0.21	0.2	[108772258, 109788603]	CELSR2
LDL-C	rs10801558	1	196729914	G	T	-0.924639	2.82976e-09	0.443	0.45	0.42	0.51	[196208768, 197247794]	CFH	Yes
LDL-C	rs867772	1	220799001	G	A	1.21238	7.70083e-10	0.801	0.78	0.71	0.8	[220299001, 221300419]	44621
LDL-C	rs57825321	2	21024193	A	T	-3.65001	8.76674e-62	0.145	0.13	0	0.03	[20400678, 23038650]	APOB
LDL-C	rs6547692	2	27512105	A	G	-1.08201	3.43838e-12	0.515	0.52	0.55	0.63	[27008345, 28109188]	GCKR
LDL-C	rs119480069	2	43824071	T	C	11.1806	4.50041e-16	0.001671	0	0	0	[42927663, 44507495]	ABCG5
LDL-C	rs10184918	2	62679481	G	A	1.30936	4.93376e-15	0.673	0.7	0.41	0.5	[62077347, 63628385]	EHBP1
LDL-C	rs10164853	2	157625480	G	A	-1.12928	1.26107e-11	0.326	0.3	0.06	0.18	[157125480, 158125480]	ACVR1C
LDL-C	rs3064191	5	75343719	C	CTTGTA	2.08282	4.9685e-41	0.507				[74561269, 76241936]	HMGCR
LDL-C	rs12657266	5	156968992	T	C	1.80562	5.3887e-25	0.741	0.73	0.65	0.6	[156260917, 157556287]	TIMD4,HAVCR1
LDL-C	rs12209186	6	100881405	T	C	1.35675	1.24941e-12	0.231	0.23	0.68	0.34	[100020861, 101754647]	ASCC3
LDL-C	rs73596816	6	160596331	A	G	3.31774	1.26813e-21	0.049	0.04	0.03	0.04	[159820743, 161199026]	LPA
LDL-C	rs555844715	7	44228566	T	C	-6.7576	1.10356e-08	0.004679	0	0	0	[43728566, 44728566]	CAMK2B
LDL-C	rs112784971	8	58493931	T	C	-1.36615	1.49898e-13	0.232	0.24	0.05	0.14	[57847156, 59085855]	CYP7A1
LDL-C	rs6982502	8	125467120	T	C	-1.06351	9.40097e-12	0.561	0.58	0.52	0.63	[124964631, 125993463]	TRIB1,LINC00861
LDL-C	rs74987020	9	127966535	C	CAG	1.18182	2.98312e-10	0.207				[127429654, 128472267]	FAM102A
LDL-C	rs2519093	9	133266456	C	T	-2.77722	1.95965e-43	0.807				[132703265, 133779786]	ABO
LDL-C	rs41280378	10	72932888	G	T	-1.0327	1.03642e-08	0.264	0.26	0.04	0.1	[72268827, 73432888]	OIT3
LDL-C	rs1807800	10	112153794	T	A	-1.06706	5.29542e-10	0.708	0.76	0.67	0.75	[111650963, 112687282]	GPAM
LDL-C	rs998870472	11	5245613	G	C	-12.2747	5.51737e-17	0.00234				[4180355, 6179419]	BGLT3
LDL-C	rs72085277	11	126371957	T	TTCTG	0.89068	4.0424e-08	0.35				[125871957, 126871957]	ST3GAL4
LDL-C	rs10492397	13	32402221	A	G	-1.01711	6.59389e-10	0.352	0.34	0.16	0.2	[31817661, 32902471]	N4BP2L1
LDL-C	rs2296651	14	69778476	A	G	-2.20171	9.65889e-17	0.086	0.07	0	0.01	[68945082, 70278476]	SLC10A1
LDL-C	rs375498857	16	377772	A	C	-5.46177	4.97922e-18	0.019	0.02	0	0	[0, 877772]	TMEM8A	Yes
LDL-C	rs117891475	16	72113517	T	C	4.60168	1.30767e-21	0.029	0.02	0	0	[70919076, 72794727]	DHX38
LDL-C	rs4794047	17	47685639	T	A	1.08896	2.95965e-11	0.361	0.34	0.52	0.45	[46994310, 48204233]	KPNB1
LDL-C	rs8077252	17	69088921	T	C	-0.88027	2.52194e-08	0.555	0.56	0.29	0.3	[68586125, 69603517]	ABCA6
LDL-C	rs2738464	19	11131631	C	G	3.04627	5.51226e-69	0.719	0.73	0.88	0.75	[10132320, 11739812]	LDLR
LDL-C	rs445925	19	44912383	A	G	-18.0597	0	0.086	0.11	0.09	0.15	[43192114, 46567224]	APOE,APOC1
LDL-C	rs6131973	20	17575540	G	T	-2.04592	1.2576e-12	0.076	0.07	0	0.02	[17061524, 18365277]	DSTN
LDL-C	rs6029632	20	41331702	A	G	1.35524	2.3535e-13	0.777	0.75	0.38	0.57	[40500760, 42115613]	ZHX3,LPIN3
LDL-C	rs5844888	22	30036855	T	TC	1.45611	1.07795e-09	0.126				[29536642, 30684360]	HORMAD2-AS1
LDL-C	rs2743450	22	42138592	A	G	1.0089	1.38912e-10	0.545	0.55	0.2	0.23	[40935263, 42787337]	CYP2D7
TB	rs12038217	1	156278506	T	C	0.0106617	9.881e-14	0.254	0.22	0.27	0.2	[155745771, 156862540]	SMG5	Yes
TB	rs4281899	2	233612023	G	T	-0.0601397	0	0.501	0.51	0.26	0.3	[231956225, 235068193]	USP40,UGT1A8
TB	rs4678322	3	136093681	T	G	0.0133191	8.5798e-12	0.122	0.14	0.23	0.26	[135456594, 137281891]	PPP2R3A
TB	rs117433623	6	32436186	G	C	0.0157137	5.96406e-10	0.082	0.06	0	0.01	[31689127, 33213608]	TSBP1-AS1,HLA-DRA
TB	rs12531256	7	17242196	T	C	-0.00958356	6.73996e-14	0.42	0.39	0.49	0.37	[16742196, 17882669]	AGR3,AHR
TB	rs6969599	7	22713112	G	A	0.00892921	1.05321e-10	0.696	0.72	0.2	0.48	[22157557, 23228630]	LOC401312,LOC541472
TB	rs140869496	8	56901872	T	G	0.102802	3.1541e-09	0.001671	0	0	0	[56401872, 57401872]	LINC00968,IMPAD1	Yes
TB	rs773507	9	91212271	T	G	-0.00755948	1.57899e-09	0.545	0.52	0.73	0.54	[90706358, 91712271]	LINC00484,AUH
TB	rs10761760	10	63419392	C	A	-0.011622	4.82938e-17	0.298	0.32	0.44	0.35	[62614994, 64097781]	JMJD1C
TB	rs4758561	11	2942062	A	G	0.0170151	2.95567e-14	0.087	0.09	0.21	0.1	[2433936, 3488691]	PHLDA2,NAP1L4
TB	rs998870472	11	5245613	G	C	0.146358	7.77791e-35	0.00234				[4427583, 5745613]	BGLT3
TB	rs6486122	11	13339977	T	C	-0.00723753	1.82415e-08	0.382	0.35	0.7	0.62	[12834483, 13839977]	ARNTL
TB	rs72997616	11	75763150	A	C	0.00940946	9.73609e-10	0.218	0.23	0.1	0.15	[75241347, 76338248]	LOC283214
TB	rs1304539	12	20853181	T	G	-0.0398475	8.5073e-121	0.847	0.81	0.87	0.76	[20231453, 22381435]	SLCO1B3,SLCO1B3-SLCO1B7
TB	rs10846744	12	124827879	C	G	0.0071884	1.15121e-08	0.581	0.57	0.17	0.41	[124327879, 125327879]	SCARB1
TB	rs375498857	16	377772	A	C	-0.0379492	7.43636e-14	0.019	0.02	0	0	[0, 877772]	TMEM8A
ALB	rs10917386	1	23472508	T	C	0.00626095	1.85147e-08	0.601	0.55	0.69	0.45	[22917676, 23984995]	ASAP3
ALB	rs2229165	1	109923933	A	G	0.00823551	3.9283e-08	0.159	0.15	0.01	0.11	[109423933, 110423933]	CSF1
ALB	rs12405238	1	196692483	T	G	-0.00624955	1.85844e-08	0.537	0.53	0.26	0.26	[196163340, 197198814]	CFH
ALB	rs17597773	1	220881419	G	C	0.00726418	1.2592e-08	0.24	0.22	0.25	0.21	[220377991, 221381419]	HLX
ALB	rs6547692	2	27512105	A	G	-0.0185748	4.63378e-64	0.515	0.52	0.55	0.63	[26637019, 28307570]	GCKR
ALB	rs59104589	2	241298487	T	C	-0.00610301	2.63907e-08	0.522	0.52	0.34	0.32	[240798487, 241798487]	HDLBP
ALB	rs13076013	3	185746700	G	A	-0.0629067	6.5803e-10	0.0006684	0	0.16	0.12	[185246700, 186246700]	IGF2BP2	Yes
ALB	rs2749778	4	3349978	C	T	0.00825623	7.40216e-13	0.658	0.65	0.59	0.75	[2723662, 3922504]	RGS12
ALB	rs28802419	4	26169885	A	G	0.00874744	1.47247e-08	0.151	0.16	0.14	0.24	[25669885, 26671277]	SMIM20,RBPJ
ALB	rs1000669403	4	73368504	T	C	0.082414	2.50496e-22	0.004011				[71684615, 75059849]	ANKRD17,ALB
ALB	rs75759936	4	78698045	A	C	0.019272	6.15125e-18	0.079	0.09	0	0.02	[78198045, 79198045]	LINC01094,BMP2K
ALB	rs2666747	5	72950455	T	C	-0.00781624	2.86227e-11	0.324	0.35	0.55	0.44	[72450455, 73604069]	TNPO1,FCHO2
ALB	rs9271147	6	32609608	C	T	-0.014446	2.02399e-15	0.859	0.86	0.86	0.87	[30617010, 33202359]	HLA-DRB1,HLA-DQA1
ALB	rs35368205	7	73603327	T	C	-0.0137849	1.50874e-12	0.091	0.09	0.19	0.11	[72952286, 74128284]	MLXIPL
ALB	rs145638771	7	80550968	G	A	0.0214053	3.27188e-08	0.017	0.02	0	0	[80050968, 81067623]	GNAT3,CD36
ALB	rs111675407	8	9325592	AAGAAGAAAGGG	A	0.039195	1.12992e-12	0.992	0.99	0.92	0.89	[8812039, 9830344]	LOC157273
ALB	rs4921915	8	18414956	A	G	0.00614344	2.08914e-08	0.477	0.49	0.76	0.65	[17914956, 18915125]	NAT2,PSD3
ALB	rs1541091	9	109451408	A	G	-0.00893018	4.78096e-14	0.324	0.29	0.03	0.08	[108934560, 110098306]	PTPN3
ALB	rs8176722	9	133257367	A	C	0.0123131	5.53124e-17	0.173	0.19	0.11	0.15	[132753171, 133773734]	ABO
ALB	rs2291119	11	47276650	T	C	-0.00770848	5.63556e-10	0.266	0.25	0.3	0.24	[46588798, 47835619]	MADD
ALB	rs12577019	11	119123965	G	A	0.0200512	9.92346e-12	0.041	0.03	0	0.01	[118623965, 119782649]	HINFP
ALB	rs111371822	13	91352880	G	A	-0.00722928	4.19639e-08	0.227	0.28	0.15	0.15	[90852880, 91856939]	MIR17HG	Yes
ALB	rs1884080	14	94595248	G	T	-0.0090122	1.14338e-15	0.42	0.41	0.68	0.63	[94087839, 95119128]	SERPINA5,SERPINA3
ALB	rs8003942	14	105505333	G	A	-0.00614939	3.27561e-08	0.549	0.5	0.25	0.36	[105005333, 106008444]	TEDC1,TMEM121
ALB	rs77348531	15	51314989	G	A	0.00704337	3.70418e-08	0.256	0.21	0	0.05	[50814989, 51814989]	CYP19A1	Yes
ALB	rs3809719	17	7578807	G	A	0.0096403	3.59954e-13	0.214	0.21	0.02	0.06	[7054035, 8111226]	SENP3-EIF4A1
ALB	rs34562254	17	16939677	A	G	-0.0130587	1.16833e-31	0.39	0.42	0.1	0.19	[16424825, 17461106]	TNFRSF13B
ALB	rs7256564	19	33398687	G	A	-0.00991361	3.15809e-19	0.425	0.42	0.69	0.6	[32895807, 33915217]	PEPD
ALB	rs2452000	19	35063480	A	G	0.0222253	1.66499e-50	0.851	0.83	0.94	0.79	[34562418, 35570896]	HPN-AS1
ALB	rs2280401	19	49496752	A	G	0.0200372	3.66742e-52	0.215	0.23	0.16	0.12	[48851815, 50088745]	RPS11
ALB	rs6016319	20	40335727	T	C	-0.0098781	3.25982e-11	0.177	0.16	0.01	0.11	[39777936, 40929152]	LINC01370,MAFB
ALB	rs35001542	22	37645186	A	G	0.0072303	1.89799e-08	0.244	0.22	0.08	0.22	[37145186, 38149390]	LOC101927051
SGOT	rs6547692	2	27512105	A	G	-0.306197	1.76807e-17	0.515	0.52	0.55	0.63	[27008345, 28227970]	GCKR
SGOT	rs10433879	4	87309988	C	G	-0.211798	1.43133e-08	0.345	0.34	0.25	0.19	[86807076, 87818701]	HSD17B13
SGOT	rs7658706	4	145884190	T	C	0.200431	3.23478e-08	0.447	0.41	0.16	0.22	[145384190, 146393489]	ZNF827
SGOT	rs4704045	5	72887030	G	A	0.235231	2.47741e-10	0.376	0.37	0.54	0.44	[72318788, 73590902]	TNPO1
SGOT	rs3891175	6	32666690	T	C	-0.525695	1.11192e-09	0.123	0.07	0.19	0.16	[32155446, 33840603]	HLA-DQB1
SGOT	rs2001945	8	125465736	C	G	-0.214513	2.91871e-09	0.561	0.58	0.52	0.61	[124964631, 125995147]	TRIB1,LINC00861
SGOT	rs4979373	9	114382224	T	C	-0.267416	1.13733e-13	0.458	0.46	0.48	0.39	[113882224, 114903754]	AKNA
SGOT	rs2014349	10	17931004	T	G	0.336243	2.44586e-16	0.271	0.27	0.33	0.22	[17431004, 18433887]	MRC1,SLC39A12
SGOT	rs143132698	10	99483886	A	C	-2.10114	8.25263e-17	0.008356	0	0	0	[97952017, 101087516]	GOT1,LINC01475
SGOT	rs671	12	111803962	A	G	-0.236648	2.8783e-09	0.283	0.17	0	0.04	[111172685, 112636812]	ALDH2
SGOT	rs1239668365	14	82311484	T	A	2.77685	3.59898e-08	0.001003				[81806728, 82811484]	LINC02311,LINC02301	Yes
SGOT	rs12483959	22	43930116	A	G	0.639322	2.853e-67	0.396	0.35	0.17	0.24	[43429868, 44509734]	PNPLA3
SGPT	rs112779928	2	169003206	T	C	0.502136	1.60295e-14	0.347	0.33	0.06	0.18	[168493546, 169525574]	ABCB11
SGPT	rs36015293	4	87311035	T	TG	-0.545003	1.68455e-16	0.328				[86754878, 87841876]	HSD17B13
SGPT	rs7682289	4	145893489	A	G	0.453432	8.19743e-13	0.439	0.41	0.16	0.24	[145366089, 146393489]	ZNF827
SGPT	rs2954017	8	125464631	C	T	-0.492865	5.07353e-15	0.561	0.58	0.52	0.61	[124964631, 125995147]	TRIB1,LINC00861
SGPT	rs4979373	9	114382224	T	C	-0.73387	1.35289e-31	0.458	0.46	0.48	0.39	[113838901, 114924432]	AKNA
SGPT	rs11820446	11	94215332	C	T	-0.402216	4.13777e-09	0.302	0.27	0.03	0.11	[93714800, 94799032]	PANX1,IZUMO1R
SGPT	17:67829112:TTTG:T	17	67829112		TTTG	0.408133	1.14859e-09					[67317106, 68494384]	BPTF
SGPT	rs10871755	18	58427551	G	C	-0.538638	3.29774e-09	0.862	0.85	0.77	0.82	[57918685, 58928982]	NEDD4L,MIR122
SGPT	rs525915	20	62364779	T	A	-0.47235	4.81778e-08	0.839	0.85	0.65	0.55	[61864779, 62864779]	LAMA5	Yes
SGPT	rs12483959	22	43930116	A	G	1.11587	2.16617e-67	0.396	0.35	0.17	0.24	[43429868, 44509734]	PNPLA3
AFP	rs2813878	1	23713115	T	C	-0.0634143	7.81868e-15	0.548	0.51	0.55	0.62	[22914427, 24301374]	RPL11,ELOA	Yes
AFP	rs1547924	1	45619440	G	A	0.0493031	3.0451e-09	0.621	0.65	0.71	0.68	[45071722, 46633231]	CCDC17,NASP	Yes
AFP	rs543246433	1	160167999	G	A	0.739896	7.46333e-12	0.001003	0	0	0	[159667999, 160667999]	ATP1A4	Yes
AFP	rs1776139	1	241864061	G	T	-0.0559429	1.39071e-09	0.723	0.7	0.47	0.48	[241354356, 242375411]	EXO1	Yes
AFP	rs300165	2	17779143	T	G	0.334609	1.18538e-94	0.928	0.92	0.53	0.57	[16781203, 18350209]	GEN1	Yes
AFP	rs3817588	2	27508345	C	T	0.0480875	1.31522e-08	0.363	0.35	0.21	0.18	[27008345, 28021222]	GCKR	Yes
AFP	rs56399248	2	61331480	G	T	0.052785	2.27819e-09	0.305	0.29	0.18	0.2	[60653758, 62053095]	USP34	Yes
AFP	rs36089942	2	67395678	TTC	T	-0.104954	2.17843e-37	0.565				[66825324, 67963091]	LINC01828,ETAA1	Yes
AFP	rs117363436	2	134859321	C	G	0.233453	3.06086e-11	0.02	0.01	0	0	[134359321, 135359321]	ACMSD	Yes
AFP	rs74348454	2	136119155	T	C	0.383968	1.71523e-09	0.004679	0	0	0	[135619155, 136621614]	CXCR4,THSD7B	Yes
AFP	rs10200158	2	169004208	G	A	0.0906268	6.99428e-27	0.35	0.34	0.06	0.2	[168423856, 169599130]	ABCB11	Yes
AFP	rs76826272	2	214832076	A	G	-0.113626	1.85002e-09	0.05	0.05	0.01	0.03	[214274202, 215341772]	SNHG31	Yes
AFP	rs45568337	3	8912709	G	GCTGA	0.117308	7.58674e-43	0.37				[8290084, 9508975]	RAD18	Yes
AFP	rs9859077	3	101417558	C	G	-0.144133	4.79751e-66	0.363	0.34	0.35	0.22	[100625529, 102313589]	SENP7	Yes
AFP	rs11711173	3	121486383	C	T	-0.134084	4.89696e-22	0.104	0.07	0	0.02	[120373190, 121986383]	POLQ	Yes
AFP	rs61186325	3	126297570	T	C	0.0500391	3.24002e-08	0.288	0.27	0.42	0.37	[125797570, 126797570]	ALDH1L1-AS2,KLF15	Yes
AFP	rs9869437	3	196501489	A	C	0.0592963	1.45232e-11	0.694	0.71	0.36	0.54	[196001489, 197004256]	RNF168	Yes
AFP	rs115019205	4	3396341	A	G	0.11096	1.06351e-17	0.114	0.1	0.03	0.06	[2804012, 3922504]	RGS12	Yes
AFP	rs11723405	4	39688596	A	G	0.0503033	2.87317e-09	0.64	0.62	0.51	0.44	[39182597, 40195146]	SMIM14,UBE2K	Yes
AFP	rs10031441	4	73448932	T	C	0.286837	1.0328e-237	0.691	0.67	0.58	0.53	[71233494, 75244172]	AFP	Yes
AFP	rs6834006	4	83480890	G	A	-0.0802308	1.55355e-20	0.661	0.68	0.49	0.66	[82945897, 84113714]	ABRAXAS1	Yes
AFP	rs2125787	4	87075471	G	A	-0.0487514	2.97596e-09	0.41	0.41	0.4	0.45	[86571601, 87643279]	AFF1	Yes
AFP	rs223490	4	102757960	T	G	0.0589337	2.63628e-12	0.385	0.38	0.39	0.51	[101995959, 103533694]	MANBA	Yes
AFP	rs1078132	4	108749156	C	T	-0.0554658	9.10106e-12	0.478	0.5	0.05	0.19	[108240590, 109256967]	ETNPPL	Yes
AFP	rs2278228	5	176361917	C	T	0.0616529	5.56214e-14	0.582	0.56	0.53	0.42	[175732812, 177575155]	KIAA1191	Yes
AFP	rs3130417	6	31249163	A	C	-0.0609175	2.94783e-09	0.39	0.43	0.39	0.35	[30676058, 31773862]	HCG27,HLA-C	Yes
AFP	rs66595885	7	28163906	C	T	0.0657469	5.04872e-16	0.455	0.47	0.12	0.2	[27607833, 28709347]	JAZF1	Yes
AFP	rs547651547	7	52441627	T	G	0.306054	2.45298e-08	0.00635	0	0	0	[51941627, 52941627]	LOC107986794,POM121L12	Yes
AFP	rs984480751	7	53475746	A	C	0.379219	9.50408e-09	0.002674				[52975746, 53975746]	POM121L12,LINC01446	Yes
AFP	rs10107497	8	28068600	T	C	-0.0566888	1.11041e-11	0.612	0.6	0.27	0.43	[27568600, 28568600]	NUGGC	Yes
AFP	rs10429497	9	89596947	A	G	0.0803879	2.79954e-18	0.268	0.24	0.24	0.26	[89065070, 90113644]	SEMA4D,GADD45G	Yes
AFP	rs117053975	9	132282642	A	G	-0.251672	1.22974e-17	0.024	0.02	0	0.01	[131763613, 132889331]	SETX	Yes
AFP	rs10761758	10	63412987	T	A	-0.0851612	1.94029e-21	0.297	0.34	0.48	0.38	[62614994, 64099941]	JMJD1C	Yes
AFP	rs35570603	10	68621400	A	G	-0.10254	5.91232e-17	0.12	0.12	0.1	0.1	[67853834, 69292919]	TET1	Yes
AFP	rs3129469	10	87135558	C	T	-0.0723434	6.65874e-18	0.638	0.63	0.16	0.21	[86583452, 87700292]	SHLD2	Yes
AFP	rs7119110	11	1658931	T	C	-0.0696014	2.13915e-15	0.311	0.27	0.25	0.28	[1158931, 2648654]	KRTAP5-5,FAM99B	Yes
AFP	rs11038636	11	5668696	C	T	-0.0567154	3.09285e-12	0.448	0.43	0.06	0.25	[5163172, 6170914]	TRIM5	Yes
AFP	rs56885894	11	75038286	G	A	-0.045869	2.14266e-08	0.557	0.53	0.28	0.3	[74538238, 75558682]	NEU3,OR2AT4	Yes
AFP	rs4149035	12	21165331	C	T	-0.0690905	2.53051e-08	0.881	0.88	0.62	0.71	[20665331, 21665331]	SLCO1B1	Yes
AFP	rs2393791	12	120986153	T	C	0.0883575	2.4028e-26	0.609	0.62	0.59	0.6	[120254884, 121508643]	HNF1A	Yes
AFP	rs9526564	13	49478927	G	A	-0.0730891	2.4168e-11	0.844	0.87	0.69	0.82	[48928840, 50022564]	SETDB2,SETDB2-PHF11	Yes
AFP	rs542898	15	43427194	T	C	0.167237	1.80695e-91	0.398	0.39	0.3	0.53	[42135383, 44588398]	TP53BP1	Yes
AFP	rs10693168	16	27239956	TGCCA	T	0.0452564	2.55796e-08	0.479	0.47	0.33	0.35	[26738060, 27739956]	NSMCE1	Yes
AFP	rs11075757	16	53132352	C	T	-0.0672416	3.91472e-13	0.255	0.23	0.27	0.25	[52630549, 53841314]	CHD9	Yes
AFP	rs3813582	16	79715456	C	T	-0.0868216	5.11622e-22	0.284	0.27	0.34	0.24	[79208493, 80215456]	MAF,MAFTRR	Yes
AFP	rs3913649	17	9694139	G	A	-0.0517649	5.94138e-10	0.618	0.64	0.23	0.4	[9183405, 10196858]	USP43	Yes
AFP	rs2285583	17	16064829	C	T	-0.0518488	1.50281e-08	0.277	0.28	0.57	0.58	[15538771, 16564829]	NCOR1	Yes
AFP	rs16971670	17	35916548	T	A	0.133166	3.70691e-40	0.204	0.21	0.09	0.15	[35292393, 36417470]	LRRC37A8P,RDM1	Yes
AFP	rs9903898	17	47497988	T	C	0.105981	2.82657e-35	0.355	0.33	0.46	0.44	[46756377, 48213757]	MRPL45P2,NPEPPS	Yes
AFP	rs78191101	17	68451039	G	A	0.0871924	7.00689e-10	0.089	0.1	0	0.02	[67951039, 68960726]	ARSG	Yes
AFP	rs1047743	17	75794012	G	C	-0.0812306	1.36812e-23	0.501	0.5	0.33	0.53	[75185840, 76454135]	UNK	Yes
AFP	rs1448769	18	22838322	G	C	-0.0525638	1.01706e-10	0.449	0.47	0.63	0.42	[22239863, 23527857]	LOC101927571,RBBP8	Yes
AFP	rs143527512	19	40759097	G	A	-0.0653577	9.34874e-10	0.178	0.18	0.04	0.08	[40257498, 41327379]	SNRPA	Yes
AFP	rs4815852	20	5777743	A	T	0.0917617	5.57819e-12	0.119	0.15	0.22	0.22	[5269132, 6298928]	SHLD1	Yes
AFP	rs6129629	20	40556638	A	G	0.0565674	3.67536e-12	0.551	0.58	0.29	0.38	[40056638, 41102478]	LINC01370,MAFB	Yes
AFP	rs724671	21	37521300	T	C	0.0680821	1.51451e-15	0.376	0.38	0.42	0.48	[36866267, 38067692]	DYRK1A	Yes
AFP	rs7444	22	21622645	C	T	-0.0574122	1.40274e-12	0.506	0.51	0.2	0.43	[21062901, 22128971]	UBE2L3	Yes
AFP	rs12483959	22	43930116	A	G	-0.048246	7.06687e-09	0.396	0.35	0.17	0.24	[43430116, 44452566]	PNPLA3	Yes
AFP	rs6006733	22	45350067	T	C	0.13177	2.13366e-60	0.503	0.53	0.37	0.56	[44795713, 45953675]	SMC1B	Yes
GGT	rs1497406	1	16178825	G	A	1.16274	2.55951e-35	0.762	0.76	0.56	0.44	[15668506, 16906582]	EPHA2,ARHGEF19
GGT	rs540387719	1	26913774	C	CAGGTGCGATG	2.55512	9.99591e-09	0.00869				[26413774, 27539796]	NR0B2	Yes
GGT	rs6547692	2	27512105	A	G	-0.99352	5.33722e-35	0.515	0.52	0.55	0.63	[27008345, 28298099]	GCKR
GGT	rs112779928	2	169003206	T	C	0.603481	7.2744e-13	0.347	0.33	0.06	0.18	[168484064, 169572753]	ABCB11
GGT	rs9857970	3	149492656	C	T	0.525398	8.31556e-11	0.536	0.52	0.58	0.47	[148990147, 150003541]	TM4SF4
GGT	rs36015293	4	87311035	T	TG	-0.485667	1.10048e-08	0.328				[86811035, 87832155]	HSD17B13
GGT	rs36007872	4	145888426	T	G	1.49723	9.81326e-76	0.441	0.41	0.16	0.22	[145328074, 146393489]	ZNF827
GGT	rs10075805	5	31021251	G	A	-0.842464	8.40985e-16	0.18	0.15	0.29	0.19	[30521251, 31537859]	LOC105374704,CDH6
GGT	rs870992	5	52897406	G	A	1.0131	7.99493e-11	0.072	0.07	0.09	0.06	[52397406, 53397406]	ITGA1
GGT	rs2289852	5	157311532	A	G	-0.620411	5.54813e-12	0.279	0.27	0.06	0.17	[156778870, 157875901]	CYFIP2
GGT	rs10236909	7	25969871	G	A	0.541298	3.3902e-11	0.54	0.5	0.47	0.66	[25469871, 26474500]	MIR148A,NFE2L3
GGT	rs35368205	7	73603327	T	C	-1.16041	4.55951e-16	0.091	0.09	0.19	0.11	[72941939, 74135057]	MLXIPL
GGT	rs445	7	92779056	T	C	0.48824	4.90744e-09	0.37	0.36	0.11	0.18	[92279056, 93279056]	CDK6
GGT	8:26602281:A:AT	8	26602281		AT	0.962843	3.0486e-08					[26102281, 27102281]	DPYSL2
GGT	rs10504167	8	54558857	T	C	0.646911	1.52665e-09	0.177	0.19	0.11	0.16	[54020591, 55058857]	SOX17,RP1
GGT	rs75024825	9	109482136	T	C	-0.537798	2.32998e-08	0.244	0.21	0.04	0.06	[108973833, 109985510]	PTPN3
GGT	rs10821947	10	50924840	T	G	0.515198	1.12623e-08	0.718	0.69	0.55	0.47	[50390742, 51424840]	A1CF,PRKG1
GGT	rs12220902	10	77923160	T	C	1.13609	8.58965e-26	0.164	0.15	0.27	0.2	[77267008, 78445919]	DLG5
GGT	rs56184507	11	62427324	G	T	-0.677282	2.19946e-13	0.268	0.24	0.2	0.23	[61927324, 62932797]	SCGB1A1,AHNAK
GGT	rs561859655	11	71544894	A	G	4.64515	8.27626e-10	0.003008				[70398280, 72044894]	KRTAP5-8,KRTAP5-9	Yes
GGT	rs4646776	12	111792215	C	G	-1.09885	6.6017e-35	0.282	0.17	0	0.04	[110387119, 113953924]	ALDH2
GGT	rs9738226	12	120985856	G	A	1.11192	3.02146e-41	0.608	0.62	0.59	0.6	[119768025, 121519270]	HNF1A
GGT	rs2296651	14	69778476	A	G	0.907804	4.49412e-11	0.086	0.07	0	0.01	[69278476, 70278476]	SLC10A1
GGT	rs150441843	14	72964930	A	G	0.56629	5.90828e-09	0.22	0.19	0.11	0.09	[72446072, 73571199]	DCAF4,ZFYVE1
GGT	rs9324058	14	103104598	G	A	0.926581	3.94203e-28	0.636	0.6	0.41	0.53	[102602392, 103625001]	EXOC3L4
GGT	rs339969	15	60591082	A	C	0.767886	2.81868e-08	0.898	0.88	0.61	0.71	[60091082, 61091082]	RORA-AS1
GGT	rs62004612	15	73657725	G	A	0.497429	2.36584e-09	0.369	0.37	0.49	0.34	[73157725, 74190215]	NPTN,CD276
GGT	rs4581712	16	80463704	A	C	0.457715	1.39853e-08	0.446	0.44	0.27	0.25	[79963444, 80964197]	LOC102724084
GGT	rs10871755	18	58427551	G	C	-1.10484	4.12979e-21	0.862	0.85	0.77	0.82	[57901901, 58986310]	NEDD4L,MIR122
GGT	rs28840750	19	33029021	G	T	0.950989	1.41289e-19	0.169	0.15	0.06	0.12	[32526295, 33530244]	RHPN2
GGT	rs525339	20	3696367	T	C	-0.740776	5.16698e-09	0.872	0.87	0.6	0.75	[3194851, 4196448]	SIGLEC1
GGT	rs5751901	22	24596299	C	T	2.97935	2.9809e-281	0.354	0.37	0.37	0.37	[23386541, 25392290]	GGT1
BUN	rs4971101	1	155185159	G	A	0.255572	3.86344e-45	0.244	0.26	0.58	0.54	[154632912, 156359720]	MUC1,TRIM46
BUN	rs3935148	2	27798099	A	T	-0.100357	4.71951e-10	0.617	0.6	0.23	0.37	[27129051, 28375857]	RBKS
BUN	rs7578633	2	113221073	T	C	0.119185	1.76877e-12	0.326	0.33	0.39	0.36	[112696080, 113735808]	PAX8
BUN	rs72933889	2	210731176	T	C	-0.119802	1.25334e-08	0.167	0.14	0.18	0.14	[210185132, 211236515]	CPS1,ERBB4
BUN	rs13066345	3	66768525	A	G	0.233447	7.83223e-29	0.167	0.2	0.18	0.11	[66214194, 67290110]	LOC105377143,KBTBD8
BUN	rs16853618	3	169382169	A	T	0.136219	3.74354e-13	0.229	0.22	0.12	0.11	[168492485, 169937688]	MECOM
BUN	rs9290867	3	188003749	A	T	-0.252771	1.49544e-56	0.439	0.4	0.31	0.25	[187416039, 188545160]	LINC01991,LPP-AS2
BUN	rs28394165	4	76472865	C	T	0.107671	8.38719e-09	0.229	0.2	0.43	0.22	[75972865, 76992026]	SHROOM3
BUN	rs6887898	5	35190646	A	G	0.111114	3.61063e-12	0.431	0.42	0.92	0.8	[34690646, 35696328]	PRLR
BUN	rs7445131	5	73157060	G	A	0.132522	4.27e-16	0.383	0.47	0.33	0.37	[72635630, 73658149]	LOC105379030,TMEM174
BUN	rs11307648	6	50866052	A	AC	0.145776	1.57784e-10	0.154				[50319746, 51635916]	TFAP2B,PKHD1
BUN	rs9370400	6	55192537	A	C	0.141248	4.67293e-15	0.264	0.31	0.14	0.2	[53855222, 55814540]	HCRTR2
BUN	rs9491697	6	127134977	G	A	0.114984	5.14689e-13	0.547	0.51	0.42	0.4	[126601428, 127669640]	RSPO3
BUN	rs300132	6	166003730	C	G	0.134274	4.50444e-09	0.852				[165503730, 166503730]	LINC00602,LOC729681
BUN	rs11785244	8	23874737	T	C	0.104942	1.70905e-09	0.301	0.32	0.61	0.46	[23364925, 24411693]	STC1,ADAM28
BUN	rs12546489	8	126496993	A	G	0.0958316	3.83744e-08	0.288	0.27	0.07	0.15	[125996993, 126998453]	LOC101927657,LRATD2
BUN	rs3925584	11	30738788	C	T	-0.175818	9.131e-27	0.377	0.33	0.49	0.29	[30229805, 31247131]	MPPED2,DCDC1
BUN	rs147862410	11	69434277	G	GGGACAT	-0.096191	1.3875e-09	0.517				[68931765, 69938082]	LOC102724265,LINC01488	Yes
BUN	rs2393775	12	120986771	A	G	-0.0988251	1.19399e-09	0.607	0.61	0.59	0.59	[120482123, 121486771]	HNF1A
BUN	rs690255	15	53673800	G	A	-0.101428	2.04052e-10	0.537	0.52	0.2	0.39	[53123569, 54214078]	WDR72
BUN	rs729978	15	60894817	C	T	0.0975052	2.61848e-09	0.38	0.37	0.29	0.32	[60394817, 61397812]	RORA
BUN	rs11636251	15	75946679	T	C	0.108067	8.48922e-12	0.475	0.5	0.48	0.45	[75398700, 76555034]	NRG4
BUN	rs112970502	15	98747206	GT	G	-0.103893	1.31918e-10	0.561				[98240689, 99262659]	IGF1R
BUN	rs2965757	16	69703943	C	G	0.106784	2.20252e-10	0.33	0.33	0.09	0.12	[69058546, 70348180]	NFAT5
BUN	rs1662576	17	46918879	T	C	0.130893	2.39086e-16	0.424	0.43	0.39	0.37	[46343373, 47471198]	WNT9B,GOSR2
BUN	rs11868441	17	61161860	G	A	0.152043	1.52418e-15	0.784	0.75	0.79	0.61	[60661788, 61695904]	BCAS3
BUN	rs4890568	18	45651657	A	G	0.263081	1.13187e-45	0.763	0.79	0.95	0.9	[45068509, 46215104]	SLC14A2
BUN	rs11672660	19	45676926	T	C	-0.262296	3.60399e-41	0.194	0.21	0.21	0.16	[45158047, 46397091]	GIPR
BUN	rs8121252	20	58901754	C	T	-0.166623	8.61003e-21	0.725	0.75	0.66	0.72	[58378849, 59403752]	GNAS
BUN	rs79797837	21	15143502	C	T	0.0966228	1.38081e-09	0.44	0.41	0.02	0.16	[14643483, 15644814]	NRIP1,USP25
sCr	rs10803394	1	15582985	C	G	0.00783182	4.68797e-32	0.537	0.58	0.3	0.34	[14970125, 16088305]	AGMAT
sCr	rs12043534	1	23286851	C	T	0.00455866	1.15187e-11	0.611	0.6	0.73	0.47	[22752434, 23888321]	LINC01355,HNRNPR
sCr	rs9787306	1	77604773	T	C	-0.00384426	8.96887e-09	0.419	0.41	0.22	0.16	[77057488, 78277862]	ZZZ3
sCr	rs4971100	1	155183255	A	G	-0.00662534	9.94322e-19	0.756	0.74	0.42	0.46	[154632912, 156015236]	TRIM46
sCr	rs2950835	2	27527678	G	A	0.0056703	1.32008e-17	0.524	0.52	0.55	0.62	[27008345, 28121734]	GCKR,C2orf16
sCr	rs76099239	2	162232433	T	C	-0.00543835	3.21344e-08	0.131	0.13	0.01	0.07	[161698104, 162732433]	FAP
sCr	rs2673172	2	169348290	T	G	-0.00587103	3.7489e-19	0.475	0.46	0.37	0.45	[168813399, 169849552]	LRP2
sCr	rs7598172	2	216813276	T	G	0.00450418	7.00937e-12	0.517	0.53	0.51	0.47	[216280129, 217319113]	IGFBP5,TNP1
sCr	rs762318	3	38474878	A	C	0.00380473	6.77135e-09	0.467	0.44	0.61	0.44	[37902998, 39002858]	ACVR2B
sCr	rs10804832	3	169396966	G	T	0.00409198	6.01596e-10	0.421	0.4	0.25	0.32	[168896966, 169938655]	MECOM
sCr	rs2304456	3	186727263	G	T	0.00555016	1.80287e-10	0.161	0.17	0.11	0.12	[186215050, 187233074]	KNG1
sCr	rs73212870	4	10110174	G	C	0.00549927	1.80481e-10	0.167	0.18	0.21	0.14	[9516355, 10624250]	WDR1
sCr	rs9999768	4	23731214	T	A	-0.00758266	4.77874e-08	0.055	0.07	0.13	0.18	[23231214, 24231214]	GBA3,PPARGC1A
sCr	rs28817415	4	76480299	T	C	0.00776983	1.16105e-23	0.229	0.2	0.43	0.22	[75789702, 76992026]	SHROOM3
sCr	rs16998073	4	80263187	T	A	-0.0046667	2.55984e-12	0.404	0.36	0.27	0.23	[79763187, 80763187]	PRDM8,FGF5
sCr	rs74904971	4	88128874	A	C	0.00476409	1.37684e-11	0.312	0.29	0.1	0.12	[87610367, 88663229]	ABCG2	Yes
sCr	rs223480	4	102766881	C	T	-0.00363042	3.61957e-08	0.547	0.5	0.5	0.6	[102266860, 103324599]	MANBA,LOC102723704
sCr	rs4075959	5	177357611	A	G	0.00870652	3.12803e-19	0.143	0.14	0.3	0.29	[176827664, 177914338]	RGS14
sCr	rs744103	6	43837625	A	T	0.00576553	4.00915e-13	0.77	0.78	0.69	0.61	[43337088, 44338872]	VEGFA,LINC02537
sCr	rs146677015	6	54558447	G	C	0.0205739	1.65402e-13	0.018				[53986360, 55692537]	TINAG,FAM83B
sCr	rs7766720	6	106725104	C	T	0.00590361	9.44924e-11	0.15	0.15	0.08	0.17	[106217763, 107225929]	LINC02532
sCr	rs3798156	6	160255184	T	C	0.00850071	1.74401e-14	0.103	0.09	0.13	0.09	[159634722, 161185478]	SLC22A2
sCr	rs17715435	7	41018175	T	C	0.00570921	1.07326e-10	0.161	0.18	0.02	0.08	[40481051, 41519062]	LINC01450,LINC01449
sCr	rs848486	7	77922810	A	G	-0.00471967	5.95402e-09	0.788	0.78	0.56	0.6	[77198783, 78422810]	PHTF2
sCr	rs11785244	8	23874737	T	C	0.00532729	1.59535e-13	0.301	0.32	0.61	0.46	[23357479, 24419493]	STC1,ADAM28
sCr	rs10089781	8	86336365	G	C	-0.00364424	4.74409e-08	0.589	0.59	0.51	0.69	[85830049, 86837259]	SLC7A13,WWP1
sCr	rs7042786	9	68816258	T	A	-0.00500168	2.41667e-14	0.502	0.53	0.62	0.62	[68316258, 69400112]	PIP5K1B
sCr	rs60692108	10	801748	C	T	0.00617708	4.35089e-08	0.091	0.1	0	0.03	[301748, 1301748]	DIP2C,LARP4B
sCr	rs10997975	10	68174164	A	G	-0.0050744	1.86055e-10	0.233	0.27	0.49	0.34	[67652530, 68915128]	MYPN
sCr	rs3741205	11	2148654	A	C	0.00391192	2.75094e-09	0.433	0.5	0.7	0.63	[1629074, 2648654]	IGF2-AS
sCr	rs3925584	11	30738788	C	T	-0.00741765	1.17045e-27	0.377	0.33	0.49	0.29	[30229805, 31473486]	MPPED2,DCDC1
sCr	rs10400348	11	64639913	A	C	-0.00417582	5.94446e-09	0.296	0.26	0.09	0.17	[64101841, 65211966]	NRXN2
sCr	rs7119933	11	78338704	C	A	-0.00426145	1.73115e-10	0.414	0.41	0.2	0.35	[77708505, 78939546]	GAB2
sCr	12:111398967:A:AC	12	111398967		AC	-0.0042683	1.05684e-08					[110898967, 112636812]	PHETA1,SH2B3
sCr	rs1170158	13	42127805	T	G	0.00434925	4.33816e-11	0.53	0.58	0.8	0.74	[41624943, 42712904]	DGKH
sCr	rs500830	13	71774636	T	C	-0.00641908	1.17499e-10	0.873	0.87	0.41	0.63	[71264179, 72297283]	DACH1
sCr	rs36047699	15	45423961	GGT	G	0.00797565	2.88315e-11	0.919	0.9	0.4	0.71	[44821551, 45923961]	SPATA5L1,C15orf48
sCr	rs62005954	15	53645745	C	T	-0.00453612	4.24921e-12	0.476	0.48	0.19	0.26	[53090724, 54214078]	WDR72
sCr	rs11444227	15	57492706	AG	A	0.00609136	1.02287e-09	0.132	0.11	0.18	0.12	[56981723, 57998921]	CGNL1
sCr	rs11636251	15	75946679	T	C	0.0053591	3.01167e-16	0.475	0.5	0.48	0.45	[75398700, 76555034]	NRG4
sCr	rs1007212	15	98740689	A	G	-0.00474093	2.21315e-12	0.574	0.59	0.69	0.61	[98240689, 99262659]	IGF1R
sCr	rs35208507	16	20377607	G	A	-0.00541836	1.08405e-08	0.144	0.15	0.32	0.25	[19872209, 20881986]	PDILT
sCr	rs77630697	17	19542448	A	G	0.0270795	4.09804e-13	0.009024	0	0	0	[19042448, 20050465]	SLC47A1
sCr	rs12935933	17	39358417	G	T	0.00558659	2.23208e-13	0.251	0.26	0.33	0.26	[38785426, 40083908]	FBXL20
sCr	rs2240736	17	61408032	T	C	-0.0070514	2.41419e-26	0.406	0.42	0.73	0.57	[60661788, 61920889]	TBX2
sCr	rs7252778	19	32869463	A	C	0.00449215	3.31483e-10	0.299	0.34	0.58	0.47	[32366527, 33467227]	SLC7A9
sCr	rs8121252	20	58901754	C	T	-0.00417816	1.56164e-08	0.725	0.75	0.66	0.72	[58401754, 59401754]	GNAS
sCr	rs73167082	22	40489495	C	T	-0.00630858	4.47413e-15	0.222	0.23	0.08	0.09	[39922128, 41133061]	MRTFA
UA	rs10803394	1	15582985	C	G	-0.0357905	4.99465e-09	0.537	0.58	0.3	0.34	[15081948, 16088305]	AGMAT	Yes
UA	rs992558276	1	119621770	G	C	-0.624095	1.70423e-12	0.001337				[119121770, 120121770]	ZNF697	Yes
UA	rs1967017	1	145711421	G	A	-0.070958	3.91804e-21	0.188	0.16	0.51	0.31	[145211421, 146417528]	PDZK1,CD160
UA	rs2070803	1	155185239	A	G	0.0757105	8.16805e-28	0.244	0.26	0.58	0.49	[154632912, 156359720]	MUC1,TRIM46
UA	rs6547692	2	27512105	A	G	-0.0692967	2.52462e-30	0.515	0.52	0.55	0.63	[26912596, 28227970]	GCKR
UA	rs56732199	2	162200414	TTATACTGATGTAG	T	-0.0525045	4.36219e-09	0.134				[161698558, 162728488]	FAP	Yes
UA	rs34806803	2	169155682	GT	G	-0.0381181	2.68178e-10	0.493	0.52	0.76	0.77	[168654948, 169655682]	LRP2
UA	rs66926262	3	53044466	C	CAA	-0.0410714	1.03164e-10	0.338				[52397955, 53554269]	SFMBT1
UA	rs9994216	4	9982917	T	G	0.245727	0	0.572	0.6	0.75	0.59	[8869548, 11592519]	SLC2A9
UA	rs74904971	4	88128874	A	C	0.239393	3.4694e-300	0.312	0.29	0.1	0.12	[86404120, 89122989]	ABCG2
UA	rs4704055	5	73141588	G	C	-0.0434482	3.6178e-10	0.277	0.25	0.21	0.19	[72641588, 73646065]	LOC105379030
UA	rs2328895	6	25801855	T	C	0.0803025	1.7635e-17	0.885	0.82	0.56	0.72	[25209859, 26627043]	SLC17A1
UA	rs78828070	6	54486360	G	A	0.0844946	1.27075e-15	0.094	0.08	0	0.02	[53986360, 55818579]	TINAG,FAM83B	Yes
UA	rs9373896	6	106721947	A	T	0.0518737	7.11255e-10	0.149	0.15	0.07	0.16	[106217763, 107225929]	LINC02532	Yes
UA	rs933490	7	29549794	G	T	0.0367953	6.03246e-09	0.64	0.68	0.72	0.68	[29039395, 30051220]	CHN2,PRR15	Yes
UA	rs61010704	7	73605645	G	A	-0.0660651	1.04981e-09	0.091	0.09	0.25	0.2	[72941939, 74112048]	MLXIPL
UA	rs2872991	8	23900816	T	C	0.0498502	4.04578e-13	0.271	0.29	0.54	0.35	[23357479, 24419493]	STC1,ADAM28
UA	rs2941484	8	75566533	T	C	0.0502171	6.19344e-15	0.325	0.32	0.43	0.49	[75030059, 76152170]	HNF4G
UA	rs5785324	10	58507916	GAT	G	-0.0539979	6.56821e-19	0.455	0.48	0.5	0.52	[57993604, 59105995]	TFAM,BICC1
UA	rs11202347	10	87149628	C	T	0.0617457	5.3553e-23	0.363	0.37	0.84	0.79	[86583452, 87700292]	SHLD2
UA	rs7917772	10	102727686	A	G	0.0353939	4.58052e-09	0.505	0.47	0.65	0.53	[102178808, 103227686]	SFXN2	Yes
UA	rs10767873	11	30747131	T	C	-0.0472705	4.69638e-14	0.377	0.33	0.5	0.29	[30229805, 31247131]	MPPED2,DCDC1
UA	rs1174410819	11	64937214	G	A	-1.11862	2.1897e-63	0.004011				[62449391, 68174725]	GPHA2,MAJIN
UA	rs528151380	11	69212058	A	G	-0.486253	2.28598e-08	0.002005	0	0	0	[68712058, 69712058]	LOC338694,MYEOV
UA	rs12231737	12	112136812	T	C	-0.0429921	1.63395e-10	0.285	0.17	0	0.03	[110387119, 113107850]	TRAFD1
UA	rs9599882	13	71792034	G	A	0.0575721	3.59269e-09	0.109	0.13	0.58	0.3	[71285221, 72319588]	DACH1
UA	rs2296651	14	69778476	A	G	-0.0606344	4.38666e-09	0.086	0.07	0	0.01	[69278476, 70278476]	SLC10A1	Yes
UA	rs11636251	15	75946679	T	C	0.0392581	8.07409e-11	0.475	0.5	0.48	0.45	[75407963, 76555034]	NRG4
UA	rs112970502	15	98747206	GT	G	-0.049764	7.48178e-16	0.561				[98204789, 99271553]	IGF1R
UA	rs1292060	17	59836488	G	A	0.0337457	2.31814e-08	0.52	0.56	0.29	0.53	[59307036, 60343860]	VMP1	Yes
UA	rs11653176	17	61370008	C	T	0.0386018	1.36175e-10	0.504	0.52	0.79	0.58	[60870008, 61920889]	BCAS3
UA	rs7255097	19	3488182	T	C	-0.0586485	1.73007e-13	0.179	0.15	0.04	0.09	[2988182, 3988182]	SMIM24,DOHH	Yes
UA	rs290409	20	54088791	T	C	-0.0382268	9.2158e-10	0.377	0.38	0.69	0.7	[53588791, 54591944]	BCAS1,CYP24A1
UA	rs8121252	20	58901754	C	T	-0.0415301	1.03523e-09	0.725	0.75	0.66	0.72	[58401754, 59401754]	GNAS
MALB	rs188053687	1	31360523	G	C	18.4059	4.30036e-08	0.001003	0	0	0	[30860523, 31860523]	ZCCHC17	Yes
MALB	rs1158163355	3	119498636	C	A	17.4491	2.03353e-08	0.001337				[118955366, 120013248]	TIMMDC1
MALB	rs1473330598	5	113915491	C	T	18.3707	3.45058e-08	0.001003				[113415491, 114415491]	YTHDC2,KCNN2
MALB	rs9473932	6	50890282	A	G	1.43442	6.17148e-09	0.277	0.3	0.28	0.35	[50390282, 51390282]	TFAP2B,PKHD1	Yes
MALB	rs367789826	7	16016453	T	A	12.2596	2.82315e-08	0.002005				[15516453, 16516453]	LINC02587,CRPPA
MALB	rs185314338	7	51877045	T	C	14.2074	4.83725e-08	0.002005	0	0	0	[51377045, 52377045]	LOC107986794,POM121L12	Yes
MALB	rs185900475	7	146628713	C	T	18.5795	1.61728e-08	0.001337	0	0	0	[146128713, 147128713]	TPK1,CNTNAP2	Yes
MALB	rs531362158	9	72154912	G	A	11.4242	4.33761e-08	0.001671	0	0	0	[71654912, 72654912]	GDA	Yes
MALB	rs961322577	11	13215196	A	G	17.0858	1.15953e-09	0.003342	0	0	0	[12715196, 13922474]	RASSF10,ARNTL
MALB	rs1017303584	12	62930304	C	T	18.3122	1.81113e-09	0.001003				[62425818, 63626548]	PPM1H	Yes
WHR	rs2645294	1	119031964	T	C	0.00182927	5.65484e-09	0.641	0.6	0.56	0.57	[118441193, 119535695]	WARS2
WHR	rs62267581	3	129603973	G	A	-0.00219322	1.12424e-09	0.252	0.24	0.1	0.14	[129084645, 130117563]	PLXND1
WHR	rs465002	5	56512648	T	C	-0.00256092	3.93056e-17	0.531	0.49	0.71	0.59	[56010924, 57021061]	C5orf67
WHR	rs9379082	6	7220727	C	T	0.00283124	1.24385e-14	0.23	0.24	0.03	0.15	[6674419, 7720727]	RREB1
WHR	rs1358980	6	43796814	T	C	0.00211723	4.00824e-12	0.545	0.56	0.5	0.45	[43296814, 44296814]	VEGFA,LINC02537
WHR	rs1009052	11	62299679	A	C	-0.00182588	7.48934e-09	0.364	0.4	0.4	0.32	[61799679, 62799679]	SCGB1D4
WHR	rs75766425	14	52045193	C	G	-0.00473406	7.25501e-24	0.119	0.1	0	0.02	[51487660, 52547966]	NID2
WHR	rs66908032	16	53788230	A	C	0.00360472	7.219e-15	0.118	0.17	0.41	0.34	[53265935, 54308996]	FTO
WHR	rs731839	19	33408159	A	G	0.00185445	1.43049e-09	0.427	0.43	0.67	0.54	[32895807, 33909351]	PEPD
WHR	rs75877832	19	45846820	A	G	-0.00186254	9.47404e-09	0.325	0.35	0.04	0.11	[45323795, 46360278]	SYMPK
SBP	rs35021474	2	26693976	G	C	-0.568901	1.6227e-10	0.247				[26188641, 27206414]	KCNK3
SBP	rs73029563	2	164151656	G	C	0.838605	1.84407e-26	0.562	0.57	0.51	0.36	[163087846, 164653178]	FIGN,GRB14
SBP	rs4973772	3	27408743	T	G	1.07122	6.91605e-09	0.047	0.05	0.23	0.13	[26886932, 27915717]	SLC4A7
SBP	rs16998073	4	80263187	T	A	1.10137	2.26393e-44	0.404	0.36	0.27	0.23	[79738495, 80763187]	PRDM8,FGF5
SBP	rs13124075	4	110427909	T	C	-0.453787	5.65567e-09	0.539	0.48	0.79	0.58	[109914448, 110935065]	ELOVL6,ENPEP
SBP	rs9292468	5	32818967	C	T	0.553638	2.00952e-11	0.669	0.66	0.58	0.62	[32274941, 33332368]	NPR3,LINC02120
SBP	rs9327287	5	123183919	G	A	0.545575	5.00919e-12	0.584	0.58	0.31	0.35	[122620403, 123685013]	PRDM6
SBP	rs13243033	7	27208754	C	T	0.440388	4.31972e-08	0.611	0.58	0.83	0.63	[26708754, 27708754]	HOTTIP,EVX1-AS
SBP	rs6557881	8	26069470	G	C	0.484242	1.42951e-09	0.617	0.67	0.75	0.7	[25567465, 26570915]	EBF2,PPP2R2A
SBP	rs4736308	8	142865910	C	T	0.429023	4.22678e-08	0.465	0.43	0.02	0.15	[142365910, 143365910]	GML,CYP11B1
SBP	rs11103390	9	136228982	C	T	0.518632	2.6833e-08	0.227	0.25	0.29	0.25	[135728197, 136730517]	QSOX2
SBP	rs12258052	10	94276939	A	G	-0.654362	2.13894e-15	0.344	0.3	0.3	0.28	[93723437, 94872860]	PLCE1
SBP	rs11191548	10	103086421	C	T	-0.746157	1.51551e-18	0.274	0.29	0.09	0.15	[102061141, 103947117]	CNNM2
SBP	rs7923035	10	113961964	G	A	0.648483	8.80849e-09	0.134	0.14	0	0.07	[113460303, 114476956]	NHLRC2,ADRB1
SBP	rs12418543	11	1872933	G	A	-0.521416	2.4869e-08	0.229	0.22	0.34	0.34	[1365838, 2372933]	LSP1
SBP	rs751985	11	61511118	T	C	-0.543578	1.20031e-11	0.4	0.45	0.11	0.23	[61010413, 62011446]	LRRC10B
SBP	rs10770609	12	20036687	A	G	0.519776	4.33489e-11	0.405	0.44	0.71	0.53	[19517604, 20550720]	LINC02398
SBP	rs11105376	12	89694991	A	G	-0.886306	1.61483e-25	0.317	0.31	0.14	0.17	[89099730, 90222585]	ATP2B1
SBP	rs35432	12	115117725	T	C	-0.491886	4.34716e-08	0.239	0.25	0.4	0.41	[114617725, 115618062]	TBX3,MED13L
SBP	rs9905385	17	61420889	G	A	0.47593	3.68297e-08	0.703	0.7	0.69	0.7	[60920889, 61920889]	C17orf82,TBX4
SBP	rs3745688	19	11402154	T	C	0.627024	1.18063e-09	0.177	0.18	0.07	0.1	[10891615, 11902154]	RGL3
DBP	rs35021474	2	26693976	G	C	-0.34759	1.81664e-09	0.247				[26188641, 27206414]	KCNK3
DBP	rs73029563	2	164151656	G	C	0.457846	3.68981e-19	0.562	0.57	0.51	0.36	[163090845, 164653178]	FIGN,GRB14
DBP	rs62188266	2	182435036	C	T	-0.315195	2.77245e-08	0.267	0.25	0.25	0.18	[181934482, 182935036]	PDE1A
DBP	rs7679282	4	27330942	T	C	0.336612	3.81743e-08	0.756	0.8	0.9	0.73	[26830942, 27830942]	LINC02261,MIR4275
DBP	rs16998073	4	80263187	T	A	0.703528	6.00913e-43	0.404	0.36	0.27	0.23	[79738495, 80778812]	PRDM8,FGF5
DBP	rs13124075	4	110427909	T	C	-0.348409	5.65827e-12	0.539	0.48	0.79	0.58	[109912445, 111019652]	ELOVL6,ENPEP
DBP	rs2138741	4	155534390	G	T	-0.364328	1.20179e-10	0.27	0.28	0.23	0.32	[155034390, 156034390]	MAP9,GUCY1A1
DBP	rs1173727	5	32830415	C	T	0.323604	1.38711e-09	0.664	0.66	0.58	0.66	[32300633, 33332368]	NPR3,LINC02120
DBP	rs62434129	6	150687701	T	A	-0.671113	2.64704e-12	0.072	0.08	0.07	0.12	[150175899, 151187701]	PLEKHG1
DBP	rs62525059	8	142901545	A	G	-0.322148	5.05753e-09	0.296	0.32	0.46	0.3	[142326995, 143421722]	CYP11B1,CYP11B2
DBP	rs12258052	10	94276939	A	G	-0.341121	1.94895e-10	0.344	0.3	0.3	0.28	[93723437, 94780637]	PLCE1
DBP	rs2489741	10	102720118	A	G	-0.378339	6.54991e-14	0.479	0.52	0.37	0.51	[101964074, 103947117]	SFXN2
DBP	rs11196569	10	113968393	A	G	0.458638	3.61827e-10	0.134	0.14	0	0.08	[113460303, 114480944]	NHLRC2,ADRB1
DBP	rs9943599	11	9731194	T	C	0.305943	3.14992e-09	0.412	0.37	0.59	0.52	[9229784, 10275353]	SWAP70
DBP	rs10897165	11	61510413	A	G	-0.447423	3.05506e-18	0.412	0.45	0.11	0.23	[61010413, 62011446]	LRRC10B
DBP	rs11224474	11	100825187	T	G	-0.295416	7.18426e-09	0.49	0.53	0.54	0.5	[100299091, 101325187]	ARHGAP42
DBP	rs10770609	12	20036687	A	G	0.393178	1.63205e-14	0.405	0.44	0.71	0.53	[19517604, 20593394]	LINC02398
DBP	rs4842675	12	89681466	T	C	-0.492106	1.35148e-19	0.322	0.31	0.14	0.2	[89099730, 90468275]	ATP2B1
DBP	rs11067762	12	115760409	A	G	-0.330623	1.61693e-10	0.393	0.39	0.09	0.28	[115260409, 116266853]	TBX3,MED13L
DBP	rs9905385	17	61420889	G	A	0.345595	7.62601e-10	0.703	0.7	0.69	0.7	[60919288, 61920889]	C17orf82,TBX4
DBP	rs3745688	19	11402154	T	C	0.369091	3.46189e-08	0.177	0.18	0.07	0.1	[10902154, 11902154]	RGL3
PR	rs272564	1	44546601	C	A	0.341529	1.50508e-14	0.543	0.6	0.29	0.39	[44038189, 45084375]	RNF220
PR	rs6696167	1	150761603	C	T	0.452001	1.13278e-17	0.229	0.17	0.09	0.08	[150064740, 151485254]	CTSS	Yes
PR	rs12568741	1	207847332	T	C	0.584505	6.86649e-15	0.096	0.09	0.12	0.09	[207238834, 208351475]	MIR29B2CHG,CD34
PR	rs6733349	2	231403601	C	T	-0.3316	2.46737e-10	0.257	0.23	0.38	0.36	[230902405, 231912281]	B3GNT7,NCL
PR	rs13084981	3	38604508	T	C	-0.296359	4.74693e-11	0.495	0.48	0.13	0.2	[38090364, 39105134]	SCN5A
PR	rs71301827	3	53389316	C	T	-0.275838	7.21529e-09	0.321	0.28	0.35	0.23	[52760429, 53889316]	DCP1A,CACNA1D
PR	rs11717030	3	128404445	A	G	0.324249	6.12281e-12	0.331	0.38	0.09	0.16	[127497153, 128904445]	EEFSEC	Yes
PR	rs7634416	3	179455436	T	A	-0.399059	9.60945e-11	0.157	0.17	0.17	0.27	[178953436, 179956181]	GNB4,ACTL6A
PR	rs6845865	4	148053451	C	T	-0.376696	2.31656e-13	0.239	0.19	0.16	0.29	[147552080, 148553451]	ARHGAP10
PR	rs148498494	5	90020555	C	T	-1.03821	7.94188e-09	0.019	0.01	0	0	[89439616, 90596889]	MIR3660,LINC01339	Yes
PR	rs954635	5	173220844	T	A	-0.405194	2.08256e-18	0.637	0.64	0.27	0.53	[172553333, 173723617]	BNIP1,NKX2-5
PR	rs6928210	6	118378231	G	C	-0.484231	1.8134e-22	0.281	0.24	0.5	0.36	[117731804, 119187947]	SLC35F1,CEP85L
PR	rs2091624	6	121780609	C	G	0.748035	1.03855e-63	0.44	0.43	0.11	0.29	[120462156, 122794109]	GJA1,HSF2
PR	rs12190287	6	133893387	G	C	0.348015	5.87633e-15	0.442				[133349994, 134393387]	TCF21
PR	rs1364408	7	136927182	G	A	0.261437	1.6208e-08	0.382	0.4	0.17	0.2	[136427182, 137427182]	LOC349160
PR	rs79652084	10	121803093	A	G	-0.312132	5.38964e-09	0.234	0.21	0.03	0.08	[121297152, 122303093]	ATE1	Yes
PR	rs3834458	11	61827448	C	CT	0.49345	1.17096e-27	0.582				[61175020, 62354755]	FADS2
PR	rs11047527	12	24609567	C	A	-0.887496	7.49344e-40	0.13	0.13	0.15	0.13	[24033125, 25150915]	LINC00477,BCAT1
PR	rs422068	14	23395595	C	T	0.650055	1.53314e-28	0.185	0.17	0.34	0.37	[22807872, 23929851]	MYH6
PR	rs36418	14	71887014	G	T	-0.35266	6.46911e-15	0.594	0.63	0.88	0.8	[71341115, 72918854]	SIPA1L1,RGS6
PR	rs1205434	20	38241114	A	C	-0.464658	1.73484e-19	0.25	0.26	0.33	0.26	[37680580, 38744852]	KIAA1755
VLDL-C	rs1570694	1	62637546	G	A	-0.95601	5.62123e-27	0.222	0.18	0.3	0.35	[61870265, 63373985]	DOCK7
VLDL-C	rs1320143	2	20989476	A	G	-1.04144	1.06196e-20	0.876	0.85	0.55	0.61	[20438306, 21582715]	LDAH,APOB
VLDL-C	rs6547692	2	27512105	A	G	-1.14615	6.28221e-56	0.515	0.52	0.55	0.63	[26912596, 28302713]	GCKR
VLDL-C	rs73193354	4	3298808	G	T	0.438517	1.36335e-08	0.342	0.34	0.07	0.15	[2798808, 3875947]	MSANTD1,RGS12
VLDL-C	rs116853057	4	17075812	G	A	2.08156	2.14061e-08	0.015	0.02	0	0.01	[16574743, 17595568]	LDB2,LINC02493	Yes
VLDL-C	rs10023050	4	87143279	G	A	-0.538112	3.38413e-13	0.404	0.39	0.39	0.37	[86561724, 87646352]	AFF1,KLHL8
VLDL-C	rs192244114	4	109717709	C	T	4.14587	1.39358e-08	0.002674	0	0	0	[109217709, 110217715]	PLA2G12A
VLDL-C	rs76087060	7	10830492	T	A	4.88184	1.7987e-08	0.004345	0	0	0	[10330492, 11330492]	MGC4859,NDUFA4	Yes
VLDL-C	rs3812316	7	73606007	G	C	-1.42615	5.99121e-28	0.091	0.09	0.12	0.07	[72941939, 74135057]	MLXIPL
VLDL-C	rs1041983	8	18400285	T	C	-0.711013	2.57997e-22	0.427				[17871511, 18920698]	NAT2
VLDL-C	rs79236614	8	20002949	G	C	-1.99731	1.01116e-61	0.094	0.12	0.13	0.1	[18953927, 20624046]	LPL,SLC18A1
VLDL-C	rs2954017	8	125464631	C	T	-1.03153	2.99504e-45	0.561	0.58	0.52	0.61	[124964631, 125995147]	TRIB1,LINC00861
VLDL-C	rs1883025	9	104902020	T	C	-0.801317	5.3714e-21	0.222	0.25	0.24	0.31	[104326291, 105410245]	ABCA1
VLDL-C	rs59776913	10	72888987	T	C	0.499262	2.6951e-08	0.22	0.22	0.03	0.08	[72268827, 73388987]	MCU,OIT3	Yes
VLDL-C	rs148827430	11	55178574	C	T	3.21825	3.46557e-09	0.005013	0	0	0	[54678574, 55678574]	OR4A5,TRIM48	Yes
VLDL-C	rs370724533	11	56742322	A	G	3.65309	1.82722e-11	0.004679	0	0	0	[55752194, 57242322]	OR9G4	Yes
VLDL-C	rs174559	11	61814184	A	G	-1.53449	1.02682e-95	0.573	0.54	0.27	0.26	[61175020, 62932797]	FADS1
VLDL-C	11:75759077:TTTTG:T	11	75759077		T	0.724769	4.67722e-16					[75234293, 76338248]	LOC283214	Yes
VLDL-C	rs80052283	11	99676051	A	G	3.53542	7.44193e-09	0.005348	0	0	0.05	[99176051, 100692825]	CNTN5	Yes
VLDL-C	rs7350481	11	116715567	C	T	-3.47407	0	0.776	0.75	0.9	0.86	[115829339, 118890440]	LINC02702,BUD13
VLDL-C	rs201010974	12	109227395	A	G	4.47731	5.6344e-10	0.001003	0	0	0	[108479350, 109767806]	ACACB
VLDL-C	rs12231737	12	112136812	T	C	-0.482483	2.38977e-09	0.285	0.17	0	0.03	[111172685, 112636812]	TRAFD1	Yes
VLDL-C	rs1532085	15	58391167	G	A	-1.37233	1.54153e-78	0.56	0.51	0.64	0.53	[57752865, 58938954]	AQP9,LIPC
VLDL-C	rs36229491	16	56960332	TA	T	-0.863462	1.28795e-18	0.165	0.18	0.29	0.23	[56454132, 57476916]	HERPUD1,CETP
VLDL-C	rs60748247	19	8435690	C	CTACCACACCTGGCTAGT	1.90758	1.12979e-09	0.99				[7935690, 8988438]	MARCHF2	Yes
VLDL-C	rs150641967	19	19259531	T	TGACA	-1.22981	8.18686e-16	0.066				[18759531, 20109590]	HAPLN4
VLDL-C	rs445925	19	44912383	A	G	6.25687	0	0.086	0.11	0.09	0.15	[43527401, 45661248]	APOE,APOC1
VLDL-C	rs12483959	22	43930116	A	G	-0.551521	1.49335e-13	0.396	0.35	0.17	0.24	[43430116, 44499571]	PNPLA3
PP	rs16849211	2	164043173	T	C	-0.422936	7.71606e-15	0.338	0.37	0.22	0.21	[163472104, 164653178]	FIGN,GRB14
PP	rs9310842	3	27328274	T	A	-0.535244	5.16502e-11	0.891	0.86	0.76	0.67	[26788049, 28056497]	NEK10
PP	rs77138801	4	53936423	T	C	-0.481844	3.42684e-12	0.172	0.2	0.07	0.17	[53429766, 54457463]	LOC100506444,RPL21P44
PP	rs16998073	4	80263187	T	A	0.362945	4.80868e-12	0.404	0.36	0.27	0.23	[79738495, 80763187]	PRDM8,FGF5
PP	rs463106	5	123166873	C	T	0.357741	1.12157e-11	0.594	0.6	0.5	0.5	[122634793, 123685013]	PRDM6
PP	rs4712907	6	25316513	C	G	0.30629	1.64028e-08	0.368	0.42	0.13	0.3	[24790792, 25819398]	CARMIL1
PP	rs7767179	6	121798943	G	A	-0.287473	2.87071e-08	0.44	0.43	0.11	0.3	[121298943, 122357347]	GJA1,HSF2
PP	rs35071978	6	152010907	C	CTCT	0.298348	4.43271e-08	0.339				[151510907, 152510907]	ESR1
PP	rs9787457	10	94250635	G	T	-0.338853	6.84086e-10	0.349	0.32	0.29	0.27	[93738422, 94780637]	PLCE1
PP	rs7098825	10	102868477	C	T	-0.357762	1.28094e-10	0.295	0.31	0.1	0.17	[102286527, 103779822]	BORCS7-ASMT
PP	rs11105376	12	89694991	A	G	-0.3935	3.26401e-12	0.317	0.31	0.14	0.17	[89099730, 90196509]	ATP2B1
PP	rs1558118	19	2232084	T	G	0.326228	9.49756e-09	0.295	0.25	0.09	0.22	[1732084, 2732084]	DOT1L
MAP	rs35021474	2	26693976	G	C	-0.413187	7.07439e-11	0.247				[26188641, 27206414]	KCNK3
MAP	rs73029563	2	164151656	G	C	0.566865	5.51818e-24	0.562	0.57	0.51	0.36	[163087846, 164653178]	FIGN,GRB14
MAP	rs56743174	3	169096418	A	G	-0.437244	1.78671e-08	0.149	0.16	0.08	0.09	[168596418, 169634146]	MECOM
MAP	rs16998073	4	80263187	T	A	0.810004	3.71663e-47	0.404	0.36	0.27	0.23	[79738495, 80778812]	PRDM8,FGF5
MAP	rs13124075	4	110427909	T	C	-0.374561	1.4628e-11	0.539	0.48	0.79	0.58	[109914448, 111019652]	ELOVL6,ENPEP
MAP	rs2138741	4	155534390	G	T	-0.395877	1.78149e-10	0.27	0.28	0.23	0.32	[155034390, 156034390]	MAP9,GUCY1A1
MAP	rs9292468	5	32818967	C	T	0.40225	8.03591e-12	0.669	0.66	0.58	0.62	[32274941, 33332368]	NPR3,LINC02120
MAP	rs17149944	5	123120403	A	G	0.349123	2.72348e-10	0.508	0.5	0.14	0.24	[122620403, 123685013]	PRDM6	Yes
MAP	rs62434129	6	150687701	T	A	-0.695534	3.77257e-11	0.072	0.08	0.07	0.12	[150175899, 151187701]	PLEKHG1
MAP	rs4736308	8	142865910	C	T	0.338605	1.2556e-09	0.465	0.43	0.02	0.15	[142332532, 143421722]	GML,CYP11B1
MAP	rs12258052	10	94276939	A	G	-0.445354	3.50539e-14	0.344	0.3	0.3	0.28	[93723437, 94873327]	PLCE1
MAP	rs12217501	10	103092132	C	T	-0.507529	5.5297e-17	0.273	0.29	0.09	0.15	[101964074, 103947117]	NT5C2
MAP	rs7923035	10	113961964	G	A	0.507292	2.68062e-10	0.134	0.14	0	0.07	[113460303, 114480944]	NHLRC2,ADRB1
MAP	rs415895	11	9748015	G	C	0.349649	4.46858e-10	0.424	0.39	0.66	0.52	[9229784, 10275353]	SWAP70
MAP	rs751985	11	61511118	T	C	-0.473156	1.17622e-16	0.4	0.45	0.11	0.23	[61010413, 62011446]	LRRC10B
MAP	rs11224474	11	100825187	T	G	-0.331551	3.22068e-09	0.49	0.53	0.54	0.5	[100299091, 101325187]	ARHGAP42
MAP	rs10770609	12	20036687	A	G	0.429193	2.17239e-14	0.405	0.44	0.71	0.53	[19517604, 20550720]	LINC02398
MAP	rs12579302	12	89656726	G	A	-0.601769	6.54301e-24	0.32	0.31	0.14	0.2	[89099730, 90443269]	ATP2B1
MAP	rs11067762	12	115760409	A	G	-0.372056	5.33757e-11	0.393	0.39	0.09	0.28	[115260409, 116266853]	TBX3,MED13L
MAP	rs9905385	17	61420889	G	A	0.385909	3.70999e-10	0.703	0.7	0.69	0.7	[60919288, 61920889]	C17orf82,TBX4
MAP	rs3745688	19	11402154	T	C	0.45398	6.23235e-10	0.177	0.18	0.07	0.1	[10891615, 11902154]	RGL3

## Sheet: SD4
Supplementary Data 4. Significant pleiotropic loci
LOCUS_ID	Chr.	Position (bp)	Inter- / Intra-categorical	No. categories	Categories	No. traits	Positional candidate gene(s)	Lead SNP(s)
1	1	10739520	intra	1	Cardioavascular	1	CASZ1	rs12046278(HT)
2	1	11982386	intra	1	Hematological	1	MFN2	rs4846082(PLT)
3	1	15582985	intra	1	Kidney-related	2	AGMAT	rs10803394(UA,sCr)
4	1	15985528	intra	1	Articular-skeletal	1	SRARP,ZBTB17	rs34235442(BSI)
5	1	16178825	intra	1	Liver-related	1	ARHGEF19,EPHA2	rs1497406(GGT)
6	1	17005181	intra	1	Pulmonary-immulogical	1	ATP13A2	rs3738814(FVC)
7	1	22381760	intra	1	Articular-skeletal	1	MIR4418,ZBTB40	rs12569102(BSI)
8	1	23286851	intra	1	Kidney-related	1	HNRNPR,LINC01355	rs12043534(sCr)
9	1	23472508	intra	1	Liver-related	1	ASAP3	rs10917386(ALB)
10	1	23713115	intra	1	Liver-related	1	ELOA,RPL11	rs2813878(AFP)
11	1	25449191-25482457	intra	1	Metabolic	2	MACO1	rs12027110(LDL-C);rs61775190(TC)
12	1	26913774	inter	2	Liver-related,Metabolic	2	NR0B2	rs540387719(GGT,HDL-C)
13	1	29230712	intra	1	Anthropometric	1	MECR	rs2640466(WC)
14	1	31360523	intra	1	Kidney-related	1	ZCCHC17	rs188053687(MALB)
15	1	39571682	intra	1	Metabolic	1	PABPC4-AS1	rs41264487(HDL-C)
16	1	43340066-43465819	intra	1	Hematological	2	MPL,PTPRF,SZT2	rs117656396(WBC);rs200983716(PLT)
17	1	44546601	intra	1	Cardioavascular	1	RNF220	rs272564(PR)
18	1	45619440	intra	1	Liver-related	1	CCDC17,NASP	rs1547924(AFP)
19	1	55033483	intra	1	Metabolic	2	BSND,PCSK9	rs7525649(LDL-C,TC)
20	1	62460056-62637546	intra	1	Metabolic	4	DOCK7	rs11207980(TG);rs1570694(VLDL-C);rs77064258(LDL-C,TC)
21	1	77604773	intra	1	Kidney-related	1	ZZZ3	rs9787306(sCr)
22	1	91801530	intra	1	Metabolic	2	TGFBR3	rs529192228(LDL-C,TC)
23	1	93371576	intra	1	Metabolic	1	DR1,FNBP1L	rs12752223(HDL-C)
24	1	109274968	intra	1	Metabolic	2	CELSR2	rs12740374(LDL-C,TC)
25	1	109923933	intra	1	Liver-related	1	CSF1	rs2229165(ALB)
26	1	119031964	intra	1	Anthropometric	1	WARS2	rs2645294(WHR)
27	1	119621770	intra	1	Kidney-related	1	ZNF697	rs992558276(UA)
28	1	145711421	intra	1	Kidney-related	1	CD160,PDZK1	rs1967017(UA)
29	1	150761603	intra	1	Cardioavascular	1	CTSS	rs6696167(PR)
30	1	155177242-155185239	inter	2	Hematological,Kidney-related	5	MUC1,TRIM46	rs2070803(UA);rs3814316(HCT);rs4971100(sCr);rs4971101(BUN);rs76872124(Hb)
31	1	156278506-156344356	inter	3	Hematological,Liver-related,Metabolic	3	SMG5,TMEM79,TSACC	rs12022657(RBC);rs12038217(TB);rs12121805(HbA1c)
32	1	156899922	intra	1	Hematological	1	PEAR1	rs12041331(PLT)
33	1	160167999	intra	1	Liver-related	1	ATP1A4	rs543246433(AFP)
34	1	171970150	intra	1	Hematological	1	DNM3	rs2038479(PLT)
35	1	177886382-177906824	intra	1	Anthropometric	3	CRYZL2P-SEC16B,LINC01741	rs3075558(HC);rs516636(BMI,WC)
36	1	196692483-196729914	inter	2	Liver-related,Metabolic	2	CFH	rs10801558(LDL-C);rs12405238(ALB)
37	1	198025706	intra	1	Articular-skeletal	1	LHX9,NEK7	rs9782919(BSI)
38	1	198625788	intra	1	Hematological	1	ATP6V1G3,PTPRC	rs12132271(RBC)
39	1	198697103	intra	1	Hematological	1	PTPRC	rs2296618(WBC)
40	1	199042410	intra	1	Hematological	1	LINC01221	rs16844101(PLT)
41	1	207847332	intra	1	Cardioavascular	1	CD34,MIR29B2CHG	rs12568741(PR)
42	1	219531195	intra	1	Anthropometric	1	LYPLAL1-AS1	rs9431559(HC)
43	1	219655715	intra	1	Articular-skeletal	1	SLC30A10,ZC3H11B	rs17006245(BSI)
44	1	220799001	intra	1	Metabolic	2	44621	rs867772(LDL-C,TC)
45	1	220881419	intra	1	Liver-related	1	HLX	rs17597773(ALB)
46	1	226363828	intra	1	Hematological	1	PARP1	rs752307(PLT)
47	1	230161390	intra	1	Metabolic	1	GALNT2	rs2281721(HDL-C)
48	1	231421877	intra	1	Hematological	2	EGLN1	rs186996510(HCT,Hb)
49	1	234712862	intra	1	Metabolic	1	LINC01132,LOC101927787	rs486142(TC)
50	1	240425817	intra	1	Articular-skeletal	1	FMN2	rs1414657(BSI)
51	1	241864061	intra	1	Liver-related	1	EXO1	rs1776139(AFP)
52	1	247547523	intra	1	Hematological	1	GCSAML	rs12567154(PLT)
53	1	247876149	intra	1	Hematological	1	TRIM58	rs3811444(RBC)
54	2	622827-623216	intra	1	Anthropometric	4	LOC105373352,TMEM18	rs2867125(WC);rs4854340(BMI,FR,HC)
55	2	6043888	intra	1	Anthropometric	1	LINC01247,LOC400940	rs73150330(FR)
56	2	17779143	intra	1	Liver-related	1	GEN1	rs300165(AFP)
57	2	20989476-20991336	intra	1	Metabolic	3	APOB,LDAH	rs1318005(TG);rs1318006(HDL-C);rs1320143(VLDL-C)
58	2	21024193-21029662	intra	1	Metabolic	2	APOB	rs13306194(TC);rs57825321(LDL-C)
59	2	24892374-24935412	intra	1	Anthropometric	4	ADCY3,DNAJC27	rs10165451(BMI);rs713587(FR,HC,WC)
60	2	26693976-26700700	intra	1	Cardioavascular	4	KCNK3	rs1275979(HT);rs35021474(DBP,MAP,SBP)
61	2	27508345-27527678	inter	4	Hematological,Kidney-related,Liver-related,Metabolic	13	C2orf16,GCKR	rs2950835(sCr);rs3817588(AFP);rs6547692(PLT,UA,ALB,GGT,SGOT,FG,LDL-C,TC,TG,VLDL-C);rs6744393(WBC)
62	2	27798099	intra	1	Kidney-related	1	RBKS	rs3935148(BUN)
63	2	31241963	intra	1	Hematological	1	EHD3	rs647316(PLT)
64	2	40413021	intra	1	Articular-skeletal	1	SLC8A1	rs6742589(BSI)
65	2	43824071	intra	1	Metabolic	2	ABCG5	rs119480069(LDL-C,TC)
66	2	44961214-44961231	intra	1	Metabolic	2	SIX2,SIX3	rs340515(HbA1c);rs895636(FG)
67	2	46133768	intra	1	Hematological	3	PRKCE	rs10168349(HCT,Hb,RBC)
68	2	50973105-50988003	intra	1	Anthropometric	3	NRXN1	rs17041161(HC);rs4971714(BMI,FR)
69	2	54630664	intra	1	Articular-skeletal	1	SPTBN1	rs12624153(BSI)
70	2	55884174	intra	1	Pulmonary-immulogical	1	EFEMP1	rs3791675(FVC)
71	2	61331480	intra	1	Liver-related	1	USP34	rs56399248(AFP)
72	2	62660749-62679481	intra	1	Metabolic	2	EHBP1,TMEM17	rs10184918(LDL-C);rs6727888(TC)
73	2	67395678	intra	1	Liver-related	1	ETAA1,LINC01828	rs36089942(AFP)
74	2	113221073	intra	1	Kidney-related	1	PAX8	rs7578633(BUN)
75	2	118421301	intra	1	Articular-skeletal	1	LOC101927709,THORLNC	rs7605250(BSI)
76	2	134859321	intra	1	Liver-related	1	ACMSD	rs117363436(AFP)
77	2	136012449	intra	1	Hematological	1	CXCR4,DARS-AS1	rs76806892(WBC)
78	2	136119155	intra	1	Liver-related	1	CXCR4,THSD7B	rs74348454(AFP)
79	2	144447191	intra	1	Hematological	1	ZEB2	rs16823732(RBC)
80	2	157625480	intra	1	Metabolic	2	ACVR1C	rs10164853(LDL-C,TC)
81	2	159594316	intra	1	Hematological	1	BAZ2B	rs6432541(WBC)
82	2	159904625	intra	1	Hematological	1	LY75,LY75-CD302	rs35284483(PLT)
83	2	162200414-162232433	intra	1	Kidney-related	2	FAP	rs56732199(UA);rs76099239(sCr)
84	2	164043173	intra	1	Cardioavascular	1	FIGN,GRB14	rs16849211(PP)
85	2	164151656	intra	1	Cardioavascular	4	FIGN,GRB14	rs73029563(DBP,HT,MAP,SBP)
86	2	164525008	intra	1	Metabolic	1	GRB14	rs75536691(HbA1c)
87	2	168900844	intra	1	Metabolic	2	G6PC2	rs1402837(FG,HbA1c)
88	2	169003206-169004208	intra	1	Liver-related	3	ABCB11	rs10200158(AFP);rs112779928(GGT,SGPT)
89	2	169155682	intra	1	Kidney-related	1	LRP2	rs34806803(UA)
90	2	169348290	intra	1	Kidney-related	1	LRP2	rs2673172(sCr)
91	2	172726470	intra	1	Metabolic	1	RAPGEF4-AS1	rs11884105(FG)
92	2	181451158	intra	1	Hematological	1	ITGA4,LINC01934	rs7573465(WBC)
93	2	182435036	intra	1	Cardioavascular	1	PDE1A	rs62188266(DBP)
94	2	210685132-210731176	inter	2	Hematological,Kidney-related	2	CPS1,ERBB4	rs55932961(PLT);rs72933889(BUN)
95	2	214832076	intra	1	Liver-related	1	SNHG31	rs76826272(AFP)
96	2	216813276	intra	1	Kidney-related	1	IGFBP5,TNP1	rs7598172(sCr)
97	2	231403601	intra	1	Cardioavascular	1	B3GNT7,NCL	rs6733349(PR)
98	2	233612023	intra	1	Liver-related	1	UGT1A8,USP40	rs4281899(TB)
99	2	241298487	intra	1	Liver-related	1	HDLBP	rs59104589(ALB)
100	3	8912709	intra	1	Liver-related	1	RAD18	rs45568337(AFP)
101	3	12226280	intra	1	Hematological	1	PPARG,SYN2	rs7650082(PLT)
102	3	15584876	intra	1	Metabolic	1	HACL1	rs1481559294(HbA1c)
103	3	16919773	intra	1	Hematological	1	PLCL2	rs9876137(RBC)
104	3	27328274	intra	1	Cardioavascular	1	NEK10	rs9310842(PP)
105	3	27408743	intra	1	Cardioavascular	1	SLC4A7	rs4973772(SBP)
106	3	38474878	intra	1	Kidney-related	1	ACVR2B	rs762318(sCr)
107	3	38604508	intra	1	Cardioavascular	1	SCN5A	rs13084981(PR)
108	3	41115776	intra	1	Articular-skeletal	1	CTNNB1,ZNF621	rs6772565(BSI)
109	3	46968315	intra	1	Hematological	1	CCDC12	rs11130111(WBC)
110	3	48410132	intra	1	Metabolic	1	PLXNB1	rs1300035001(HDL-C)
111	3	52511910	intra	1	Metabolic	1	STAB1	rs376663293(HDL-C)
112	3	52596532	intra	1	Hematological	1	PBRM1	rs4687633(PLT)
113	3	53044466	intra	1	Kidney-related	1	SFMBT1	rs66926262(UA)
114	3	53389316	intra	1	Cardioavascular	1	CACNA1D,DCP1A	rs71301827(PR)
115	3	56815721	intra	1	Hematological	1	ARHGEF3	rs1354034(PLT)
116	3	61668052	intra	1	Anthropometric	1	PTPRG	rs1543683(BMI)
117	3	66768525	intra	1	Kidney-related	1	KBTBD8,LOC105377143	rs13066345(BUN)
118	3	78439095	intra	1	Anthropometric	1	LINC02077,ROBO1	rs3923272(FR)
119	3	101417558	intra	1	Liver-related	1	SENP7	rs9859077(AFP)
120	3	119498636	intra	1	Kidney-related	1	TIMMDC1	rs1158163355(MALB)
121	3	121486383	intra	1	Liver-related	1	POLQ	rs11711173(AFP)
122	3	126297570	intra	1	Liver-related	1	ALDH1L1-AS2,KLF15	rs61186325(AFP)
123	3	128404445	intra	1	Cardioavascular	1	EEFSEC	rs11717030(PR)
124	3	129598461-129603973	inter	2	Anthropometric,Articular-skeletal	3	PLXND1	rs62267581(WHR);rs6792344(HC,BSI)
125	3	136093681-136391176	inter	2	Liver-related,Metabolic	2	PPP2R3A,STAG1	rs4678322(TB);rs711972(HDL-C)
126	3	141441529	intra	1	Anthropometric	1	ZBTB38	rs4683404(HC)
127	3	142525750	intra	1	Hematological	1	ATR	rs9843148(RBC)
128	3	149492656	intra	1	Liver-related	1	TM4SF4	rs9857970(GGT)
129	3	152669934	intra	1	Metabolic	1	MBNL1,P2RY1	rs9873341(FG)
130	3	157079859	intra	1	Articular-skeletal	1	LEKR1,LINC00880	rs10049088(BSI)
131	3	169096418	intra	1	Cardioavascular	1	MECOM	rs56743174(MAP)
132	3	169382169-169396966	intra	1	Kidney-related	2	MECOM	rs10804832(sCr);rs16853618(BUN)
133	3	179455436	intra	1	Cardioavascular	1	ACTL6A,GNB4	rs7634416(PR)
134	3	184388705	intra	1	Hematological	1	CHRD	rs2293606(PLT)
135	3	185746700	intra	1	Liver-related	1	IGF2BP2	rs13076013(ALB)
136	3	185802297-185818435	intra	1	Metabolic	2	IGF2BP2	rs11269661(HbA1c);rs6444082(FG)
137	3	186101093	intra	1	Anthropometric	1	ETV5	rs4234589(BMI)
138	3	186727263	intra	1	Kidney-related	1	KNG1	rs2304456(sCr)
139	3	188003749	intra	1	Kidney-related	1	LINC01991,LPP-AS2	rs9290867(BUN)
140	3	196501489	intra	1	Liver-related	1	RNF168	rs9869437(AFP)
141	4	952775	intra	1	Articular-skeletal	1	TMEM175	rs149637555(BSI)
142	4	1252250	intra	1	Metabolic	2	CTBP1-DT	rs72501962(FG,HbA1c)
143	4	3298808-3349978	inter	2	Liver-related,Metabolic	3	MSANTD1,RGS12	rs2749778(ALB);rs2857860(TG);rs73193354(VLDL-C)
144	4	3396341	intra	1	Liver-related	1	RGS12	rs115019205(AFP)
145	4	6889792	intra	1	Hematological	1	KIAA0232,TBC1D14	rs11734132(PLT)
146	4	9982917-9993632	intra	1	Kidney-related	2	SLC2A9	rs3775946(Gout);rs9994216(UA)
147	4	10110174	intra	1	Kidney-related	1	WDR1	rs73212870(sCr)
148	4	17075812	intra	1	Metabolic	1	LDB2,LINC02493	rs116853057(VLDL-C)
149	4	17862651	inter	2	Anthropometric,Pulmonary-immulogical	2	LCORL	rs113476736(HC,FVC)
150	4	23731214	intra	1	Kidney-related	1	GBA3,PPARGC1A	rs9999768(sCr)
151	4	26169885	intra	1	Liver-related	1	RBPJ,SMIM20	rs28802419(ALB)
152	4	27330942	intra	1	Cardioavascular	1	LINC02261,MIR4275	rs7679282(DBP)
153	4	29613072	intra	1	Hematological	1	LINC02472,PCDH7	rs6823799(HCT)
154	4	39688596	intra	1	Liver-related	1	SMIM14,UBE2K	rs11723405(AFP)
155	4	45173674	intra	1	Anthropometric	3	GABRG1,GNPDA2	rs13130484(BMI,FR,WC)
156	4	53936423	intra	1	Cardioavascular	1	LOC100506444,RPL21P44	rs77138801(PP)
157	4	54541595-54541738	intra	1	Hematological	2	LINC02260,LINC02283	rs172629(RBC);rs218262(HCT)
158	4	56879522	intra	1	Hematological	1	REST,SPINK2	rs872779(PLT)
159	4	68671757	intra	1	Metabolic	1	UGT2B10,UGT2B15	rs9994887(TC)
160	4	73368504	intra	1	Liver-related	1	ALB,ANKRD17	rs1000669403(ALB)
161	4	73448932	intra	1	Liver-related	1	AFP	rs10031441(AFP)
162	4	74099557	intra	1	Hematological	1	CXCL2	rs3806792(WBC)
163	4	76472865-76480299	intra	1	Kidney-related	2	SHROOM3	rs28394165(BUN);rs28817415(sCr)
164	4	78698045	intra	1	Liver-related	1	BMP2K,LINC01094	rs75759936(ALB)
165	4	80263187	inter	2	Cardioavascular,Kidney-related	6	FGF5,PRDM8	rs16998073(DBP,HT,MAP,PP,SBP,sCr)
166	4	82629015	intra	1	Hematological	1	SCD5	rs17005896(WBC)
167	4	83480890	intra	1	Liver-related	1	ABRAXAS1	rs6834006(AFP)
168	4	87075471-87143279	inter	2	Liver-related,Metabolic	3	AFF1,KLHL8	rs10023050(TG,VLDL-C);rs2125787(AFP)
169	4	87309988-87311035	intra	1	Liver-related	3	HSD17B13	rs10433879(SGOT);rs36015293(GGT,SGPT)
170	4	87873797	intra	1	Articular-skeletal	1	MEPE,SPP1	rs2219728(BSI)
171	4	88128874	intra	1	Kidney-related	3	ABCG2	rs74904971(Gout,UA,sCr)
172	4	88904464	intra	1	Pulmonary-immulogical	1	FAM13A	rs4505789(FVC)
173	4	99632066	intra	1	Metabolic	1	C4orf54,MTTP	rs958868(HDL-C)
174	4	102757960-102766881	inter	2	Kidney-related,Liver-related	2	LOC102723704,MANBA	rs223480(sCr);rs223490(AFP)
175	4	108749156	intra	1	Liver-related	1	ETNPPL	rs1078132(AFP)
176	4	109717709	intra	1	Metabolic	1	PLA2G12A	rs192244114(VLDL-C)
177	4	110008970	intra	1	Hematological	1	EGF	rs3822285(PLT)
178	4	110427909	intra	1	Cardioavascular	3	ELOVL6,ENPEP	rs13124075(DBP,MAP,SBP)
179	4	145884190-145893489	intra	1	Liver-related	3	ZNF827	rs36007872(GGT);rs7658706(SGOT);rs7682289(SGPT)
180	4	148053451	intra	1	Cardioavascular	1	ARHGAP10	rs6845865(PR)
181	4	153536367	intra	1	Hematological	1	TMEM131L	rs2014511(PLT)
182	4	155534390	intra	1	Cardioavascular	2	GUCY1A1,MAP9	rs2138741(DBP,MAP)
183	5	1286401	intra	1	Hematological	2	TERT	rs2736100(PLT,RBC)
184	5	31021251	intra	1	Liver-related	1	CDH6,LOC105374704	rs10075805(GGT)
185	5	31512754	intra	1	Stress-related	1	DROSHA	rs60147066(VERT)
186	5	32818967-32830415	intra	1	Cardioavascular	3	LINC02120,NPR3	rs1173727(DBP);rs9292468(MAP,SBP)
187	5	35190646	intra	1	Kidney-related	1	PRLR	rs6887898(BUN)
188	5	44365531	intra	1	Pulmonary-immulogical	1	FGF10	rs339501(FVC)
189	5	52897406	intra	1	Liver-related	1	ITGA1	rs870992(GGT)
190	5	56511543-56515514	inter	2	Anthropometric,Metabolic	4	C5orf67	rs459447(HbA1c);rs464605(HDL-C);rs465002(WHR,TG)
191	5	60910298	intra	1	Hematological	1	ERCC8	rs12657309(PLT)
192	5	64644435	intra	1	Anthropometric	1	RGS7BP,SHISAL2B	rs12697021(BMI)
193	5	72742397-72807423	intra	1	Hematological	2	LINC02056,TNPO1	rs10070639(Hb);rs4540158(PLT)
194	5	72887030-72950455	intra	1	Liver-related	2	FCHO2,TNPO1	rs2666747(ALB);rs4704045(SGOT)
195	5	73141588-73157060	intra	1	Kidney-related	2	LOC105379030,TMEM174	rs4704055(UA);rs7445131(BUN)
196	5	75321018-75343719	intra	1	Metabolic	2	ANKRD31,HMGCR	rs10474433(TC);rs3064191(LDL-C)
197	5	90020555	intra	1	Cardioavascular	1	LINC01339,MIR3660	rs148498494(PR)
198	5	96381018	intra	1	Metabolic	1	LOC101929710	rs7713317(FG)
199	5	96528989	intra	1	Anthropometric	1	LOC101929710	rs6882366(BMI)
200	5	111066174	intra	1	Pulmonary-immulogical	1	SLC25A46,TSLP	rs1837253(ASTH)
201	5	111711707	intra	1	Hematological	1	STARD4-AS1	rs146239224(PLT)
202	5	113915491	intra	1	Kidney-related	1	KCNN2,YTHDC2	rs1473330598(MALB)
203	5	119374385	intra	1	Metabolic	1	TNFAIP8	rs151300053(HDL-C)
204	5	123120403-123183919	intra	1	Cardioavascular	3	PRDM6	rs17149944(MAP);rs463106(PP);rs9327287(SBP)
205	5	127901674	intra	1	Hematological	1	CCDC192	rs13166824(HCT)
206	5	128735675	intra	1	Articular-skeletal	1	FBN2,SLC27A6	rs247175(BSI)
207	5	132480549	intra	1	Hematological	1	C5orf56,IRF1	rs11954400(PLT)
208	5	142139375	intra	1	Hematological	1	NDFIP1	rs10699671(PLT)
209	5	156968992	intra	1	Metabolic	2	HAVCR1,TIMD4	rs12657266(LDL-C,TC)
210	5	156997238	intra	1	Metabolic	1	HAVCR1,TIMD4	rs10075548(TG)
211	5	157311532	intra	1	Liver-related	1	CYFIP2	rs2289852(GGT)
212	5	173220844	intra	1	Cardioavascular	1	BNIP1,NKX2-5	rs954635(PR)
213	5	176361917	intra	1	Liver-related	1	KIAA1191	rs2278228(AFP)
214	5	177357611	intra	1	Kidney-related	1	RGS14	rs4075959(sCr)
215	6	7211518-7220727	inter	3	Anthropometric,Articular-skeletal,Hematological	3	RREB1	rs1334577(BSI);rs57340203(WBC);rs9379082(WHR)
216	6	16295116	intra	1	Hematological	2	GMPR	rs142002554(Hb,RBC)
217	6	20675561-20693997	inter	2	Anthropometric,Metabolic	4	CDKAL1	rs35261542(HbA1c,T2D);rs4710941(FG);rs7766070(HC)
218	6	25316513	intra	1	Cardioavascular	1	CARMIL1	rs4712907(PP)
219	6	25599006	intra	1	Hematological	1	CARMIL1	rs3788991(PLT)
220	6	25801855	intra	1	Kidney-related	1	SLC17A1	rs2328895(UA)
221	6	29830005	intra	1	Hematological	1	HLA-G	rs1611627(RBC)
222	6	31249163	intra	1	Liver-related	1	HCG27,HLA-C	rs3130417(AFP)
223	6	31295573	intra	1	Hematological	1	LINC02571	rs2524144(WBC)
224	6	32251007	intra	1	Metabolic	1	NOTCH4,TSBP1-AS1	chr6:32251007_GA_G(HDL-C)
225	6	32436186	intra	1	Liver-related	1	HLA-DRA,TSBP1-AS1	rs117433623(TB)
226	6	32602235-32609608	inter	3	Hematological,Liver-related,Pulmonary-immulogical	3	HLA-DQA1,HLA-DRB1	rs2454137(ASTH);rs9270821(RBC);rs9271147(ALB)
227	6	32663777-32666690	inter	2	Liver-related,Metabolic	2	HLA-DQB1	rs3891175(SGOT);rs56260471(TG)
228	6	33580919	intra	1	Hematological	1	BAK1	chr6:33580919_C_CA(PLT)
229	6	34221089-34269844	inter	2	Anthropometric,Pulmonary-immulogical	2	GRM4,HMGA1,NUDT3,SMIM29	rs12214804(FVC);rs1776891(HC)
230	6	36533022	intra	1	Hematological	1	STK38	rs113412960(PLT)
231	6	39069886-39078879	intra	1	Metabolic	2	GLP1R	rs742761(HbA1c);rs9380826(FG)
232	6	41948133	intra	1	Hematological	1	CCND3	rs71714426(RBC)
233	6	43791136-43796814	inter	2	Anthropometric,Metabolic	3	LINC02537,VEGFA	rs1358980(WHR,TG);rs6905288(HDL-C)
234	6	43837625	intra	1	Kidney-related	1	LINC02537,VEGFA	rs744103(sCr)
235	6	44731822	intra	1	Articular-skeletal	1	LOC105375075	rs227852(BSI)
236	6	50817167-50890282	inter	2	Anthropometric,Kidney-related	6	PKHD1,TFAP2B,TFAP2D	rs11307648(BUN);rs2744475(BMI,FR,HC,WC);rs9473932(MALB)
237	6	52779189	intra	1	Hematological	1	GSTA1,GSTA2	rs9395819(PLT)
238	6	54486360	intra	1	Kidney-related	1	FAM83B,TINAG	rs78828070(UA)
239	6	54558447	intra	1	Kidney-related	1	FAM83B,TINAG	rs146677015(sCr)
240	6	55178438-55192537	inter	2	Hematological,Kidney-related	2	HCRTR2	rs4454139(RBC);rs9370400(BUN)
241	6	73695048	intra	1	Articular-skeletal	1	LOC101928489	rs79717953(BSI)
242	6	100838460-100881405	intra	1	Metabolic	2	ASCC3	rs12209186(LDL-C);rs9386258(TC)
243	6	106721947-106725104	intra	1	Kidney-related	2	LINC02532	rs7766720(sCr);rs9373896(UA)
244	6	109313396	intra	1	Hematological	1	CCDC162P	rs13191948(RBC)
245	6	118378231	intra	1	Cardioavascular	1	CEP85L,SLC35F1	rs6928210(PR)
246	6	121780609-121798943	intra	1	Cardioavascular	2	GJA1,HSF2	rs2091624(PR);rs7767179(PP)
247	6	127134977-127138407	inter	2	Articular-skeletal,Kidney-related	2	RSPO3	rs9482773(BSI);rs9491697(BUN)
248	6	133236814	intra	1	Articular-skeletal	1	EYA4,LINC00326	rs7775273(BSI)
249	6	133893387	intra	1	Cardioavascular	1	TCF21	rs12190287(PR)
250	6	135103041-135107399	intra	1	Hematological	5	HBS1L,MYB	rs35959442(WBC);rs4895440(HCT,Hb,RBC);rs7758845(PLT)
251	6	135906116	intra	1	Articular-skeletal	1	PDE7B	rs9376164(BSI)
252	6	150687701	intra	1	Cardioavascular	2	PLEKHG1	rs62434129(DBP,MAP)
253	6	151583227	intra	1	Articular-skeletal	1	CCDC170	rs35883965(BSI)
254	6	152010907	intra	1	Cardioavascular	1	ESR1	rs35071978(PP)
255	6	160255184	intra	1	Kidney-related	1	SLC22A2	rs3798156(sCr)
256	6	160596331	intra	1	Metabolic	2	LPA	rs73596816(LDL-C,TC)
257	6	160661429	intra	1	Metabolic	1	LPA	rs1652507(HDL-C)
258	6	164038193	intra	1	Hematological	1	LOC102724152,MEAT6	rs4709034(PLT)
259	6	166003730	intra	1	Kidney-related	1	LINC00602,LOC729681	rs300132(BUN)
260	6	168483374	intra	1	Articular-skeletal	1	SMOC2	rs1232316(BSI)
261	7	6395481	intra	1	Metabolic	1	RAC1	rs836471(HDL-C)
262	7	10830492	intra	1	Metabolic	1	MGC4859,NDUFA4	rs76087060(VLDL-C)
263	7	14858657	intra	1	Metabolic	1	DGKB	rs17168486(FG)
264	7	15025163	intra	1	Metabolic	1	AGMO,DGKB	rs11760782(HbA1c)
265	7	16016453	intra	1	Kidney-related	1	CRPPA,LINC02587	rs367789826(MALB)
266	7	17242196	intra	1	Liver-related	1	AGR3,AHR	rs12531256(TB)
267	7	22713112-22726627	inter	2	Hematological,Liver-related	2	LOC401312,LOC541472	rs1800796(PLT);rs6969599(TB)
268	7	25969871	intra	1	Liver-related	1	MIR148A,NFE2L3	rs10236909(GGT)
269	7	27192143-27208754	inter	2	Articular-skeletal,Cardioavascular	2	EVX1-AS,HOTTIP,HOXA11-AS,HOXA13	rs13243033(SBP);rs4722672(BSI)
270	7	28163906	intra	1	Liver-related	1	JAZF1	rs66595885(AFP)
271	7	29549794	intra	1	Kidney-related	1	CHN2,PRR15	rs933490(UA)
272	7	38103230	intra	1	Articular-skeletal	1	EPDR1,STARD3NL	rs3956749(BSI)
273	7	41018175	intra	1	Kidney-related	1	LINC01449,LINC01450	rs17715435(sCr)
274	7	44180143-44186502	intra	1	Metabolic	3	GCK	rs12534104(TG);rs2971670(HbA1c);rs730497(FG)
275	7	44228566	intra	1	Metabolic	2	CAMK2B	rs555844715(LDL-C,TC)
276	7	50268931-50279753	intra	1	Metabolic	2	IKZF1,SPATA48	rs4917015(TC);rs876038(HDL-C)
277	7	51877045	intra	1	Kidney-related	1	LOC107986794,POM121L12	rs185314338(MALB)
278	7	52441627	intra	1	Liver-related	1	LOC107986794,POM121L12	rs547651547(AFP)
279	7	53475746	intra	1	Liver-related	1	LINC01446,POM121L12	rs984480751(AFP)
280	7	73603327-73606007	inter	3	Kidney-related,Liver-related,Metabolic	6	MLXIPL	rs35368205(ALB,GGT);rs3812316(TG,VLDL-C);rs61010704(UA,HDL-C)
281	7	77922810	intra	1	Kidney-related	1	PHTF2	rs848486(sCr)
282	7	80550968-80661109	inter	3	Hematological,Liver-related,Metabolic	3	CD36,GNAT3	rs145638771(ALB);rs3211875(PLT);rs572295823(HDL-C)
283	7	90175927	intra	1	Metabolic	1	STEAP2-AS1	rs11770630(FG)
284	7	92779056	inter	2	Hematological,Liver-related	2	CDK6	rs445(WBC,GGT)
285	7	99521487	intra	1	Anthropometric	2	ZKSCAN5	rs7804551(BMI,FR)
286	7	100638579	intra	1	Hematological	1	TFR2	rs9801017(RBC)
287	7	100723127	intra	1	Hematological	2	EPO	rs369859204(HCT,Hb)
288	7	106733200	intra	1	Hematological	1	CCDC71L,PIK3CG	rs342298(PLT)
289	7	118087551	intra	1	Articular-skeletal	1	CTTNBP2,LSM8	rs181949536(BSI)
290	7	121322110	intra	1	Articular-skeletal	1	CPED1,WNT16	rs2908007(BSI)
291	7	123776519	intra	1	Hematological	1	RNU6-1,WASL	rs79947009(PLT)
292	7	128211575	intra	1	Metabolic	2	LEP,MIR129-1	rs7778167(HbA1c,T2D)
293	7	130753455-130757125	intra	1	Anthropometric	2	KLF14,MIR29A	rs13228906(HC);rs13234407(WC)
294	7	135666562	intra	1	Hematological	1	STMP1	rs59543286(PLT)
295	7	136927182	intra	1	Cardioavascular	1	LOC349160	rs1364408(PR)
296	7	146628713	intra	1	Kidney-related	1	CNTNAP2,TPK1	rs185900475(MALB)
297	7	156988068	intra	1	Metabolic	1	MNX1,NOM1	rs1974632(FG)
298	8	6966703	intra	1	Hematological	1	DEFA10P,DEFA9P	rs2702909(WBC)
299	8	9322624-9329732	inter	2	Liver-related,Metabolic	3	LOC101929128,LOC157273	rs111675407(ALB);rs1461729(HDL-C);rs17716118(TC)
300	8	9574096	intra	1	Articular-skeletal	1	TNKS	rs12545798(BSI)
301	8	18400285-18414956	inter	2	Liver-related,Metabolic	4	NAT2,PSD3	rs1041983(TC,TG,VLDL-C);rs4921915(ALB)
302	8	20002949-20007998	intra	1	Metabolic	3	LPL,SLC18A1	rs35495249(HDL-C);rs77237194(TG);rs79236614(VLDL-C)
303	8	23874737-23900816	intra	1	Kidney-related	3	ADAM28,STC1	rs11785244(BUN,sCr);rs2872991(UA)
304	8	26069470	intra	1	Cardioavascular	1	EBF2,PPP2R2A	rs6557881(SBP)
305	8	26602281	intra	1	Liver-related	1	DPYSL2	chr8:26602281_A_AT(GGT)
306	8	28068600	intra	1	Liver-related	1	NUGGC	rs10107497(AFP)
307	8	34436234	intra	1	Anthropometric	1	DUSP26,LINC01288	rs4486200(BMI)
308	8	48444175	intra	1	Articular-skeletal	1	LOC101929268,UBE2V2	rs16937171(BSI)
309	8	54558857	intra	1	Liver-related	1	RP1,SOX17	rs10504167(GGT)
310	8	56901872	intra	1	Liver-related	1	IMPAD1,LINC00968	rs140869496(TB)
311	8	58493931	intra	1	Metabolic	2	CYP7A1	rs112784971(LDL-C,TC)
312	8	63691329	intra	1	Anthropometric	1	LINC01289,LOC102724612	rs5891918(BMI)
313	8	69811180	intra	1	Hematological	1	SLCO5A1	rs16936450(WBC)
314	8	70239265	intra	1	Metabolic	1	NCOA2	rs2926714(HDL-C)
315	8	75566533	intra	1	Kidney-related	1	HNF4G	rs2941484(UA)
316	8	80475294-80479003	intra	1	Anthropometric	3	MIR5708,ZBTB10	rs140124847(BMI,FR);rs28887303(HC)
317	8	86336365	intra	1	Kidney-related	1	SLC7A13,WWP1	rs10089781(sCr)
318	8	105578477	intra	1	Hematological	1	ZFPM2	rs4541868(PLT)
319	8	115612760	intra	1	Metabolic	1	TRPS1	rs2737214(HDL-C)
320	8	115646356-115651671	inter	3	Anthropometric,Articular-skeletal,Metabolic	3	TRPS1	rs2737245(HC);rs2737246(BSI);rs2737252(TC)
321	8	115731796	intra	1	Metabolic	1	LINC00536,TRPS1	rs139674239(TG)
322	8	117179236	intra	1	Metabolic	3	MED30,SLC30A8	rs35859536(FG,HbA1c,T2D)
323	8	125464631-125468458	inter	2	Liver-related,Metabolic	6	LINC00861,TRIB1	rs2001945(SGOT);rs2954017(SGPT,TG,VLDL-C);rs2980882(TC);rs6982502(LDL-C)
324	8	125495147	intra	1	Metabolic	1	LINC00861,TRIB1	rs2954038(HDL-C)
325	8	126496993	intra	1	Kidney-related	1	LOC101927657,LRATD2	rs12546489(BUN)
326	8	127102216	intra	1	Anthropometric	1	CASC19,PRNCR1	rs7824451(HC)
327	8	129585339	intra	1	Hematological	1	CCDC26	rs2163950(WBC)
328	8	142865910	intra	1	Cardioavascular	2	CYP11B1,GML	rs4736308(MAP,SBP)
329	8	142901545	intra	1	Cardioavascular	1	CYP11B1,CYP11B2	rs62525059(DBP)
330	9	590735	intra	1	Metabolic	1	KANK1	rs16920619(FG)
331	9	4290085	intra	1	Metabolic	2	GLIS3	rs4237150(FG,HbA1c)
332	9	4763176	intra	1	Hematological	1	AK3,RCL1	rs385893(PLT)
333	9	4852599	intra	1	Hematological	1	RCL1	rs10758656(RBC)
334	9	15297631	intra	1	Metabolic	1	TTC39B	rs661048(HDL-C)
335	9	22132699-22142757	inter	2	Hematological,Metabolic	4	CDKN2B-AS1,DMRTA1	rs10811660(FG,HbA1c);rs10965246(T2D);rs12376511(PLT)
336	9	38199824	intra	1	Hematological	1	ALDH1B1,SHB	rs2810747(PLT)
337	9	68816258	intra	1	Kidney-related	1	PIP5K1B	rs7042786(sCr)
338	9	72154912	intra	1	Kidney-related	1	GDA	rs531362158(MALB)
339	9	89596947	intra	1	Liver-related	1	GADD45G,SEMA4D	rs10429497(AFP)
340	9	91212271	intra	1	Liver-related	1	AUH,LINC00484	rs773507(TB)
341	9	95518374	intra	1	Pulmonary-immulogical	1	LINC00476,PTCH1	rs56119276(FVC)
342	9	96327891	intra	1	Hematological	1	SLC35D2	rs149672562(PLT)
343	9	104902020-104903458	intra	1	Metabolic	3	ABCA1	rs1883025(HDL-C,VLDL-C);rs2575876(TC)
344	9	109451408	intra	1	Liver-related	1	PTPN3	rs1541091(ALB)
345	9	109482136	intra	1	Liver-related	1	PTPN3	rs75024825(GGT)
346	9	114382224	intra	1	Liver-related	2	AKNA	rs4979373(SGOT,SGPT)
347	9	126657746	intra	1	Anthropometric	1	LMX1B	rs16929203(BMI)
348	9	127822752-127843106	intra	1	Hematological	2	ENG	rs11545664(Hb);rs12001427(RBC)
349	9	127966535	intra	1	Metabolic	2	FAM102A	rs74987020(LDL-C,TC)
350	9	130588697	intra	1	Articular-skeletal	1	FUBP3	rs7466269(BSI)
351	9	132282642	intra	1	Liver-related	1	SETX	rs117053975(AFP)
352	9	133257367-133276354	inter	3	Hematological,Liver-related,Metabolic	8	ABO,ABO,SURF6	rs2519093(Hb,RBC,WBC,LDL-C,TC);rs600038(HCT);rs79343853(PLT);rs8176722(ALB)
353	9	134226324	intra	1	Articular-skeletal	1	LINC02247,RNU6ATAC	rs1475718(BSI)
354	9	136228982	intra	1	Cardioavascular	1	QSOX2	rs11103390(SBP)
355	10	801748	intra	1	Kidney-related	1	DIP2C,LARP4B	rs60692108(sCr)
356	10	12218020-12267140	intra	1	Metabolic	3	CAMK1D,CDC123	rs10906100(FG,HbA1c);rs11257657(T2D)
357	10	17931004	intra	1	Liver-related	1	MRC1,SLC39A12	rs2014349(SGOT)
358	10	26226737	intra	1	Metabolic	1	GAD2	rs61839365(FG)
359	10	44396071	intra	1	Hematological	1	CXCL12,TMEM72-AS1	rs77976419(WBC)
360	10	50639968	intra	1	Hematological	1	ASAH2B,SGMS1-AS1	rs57040666(WBC)
361	10	50924840	intra	1	Liver-related	1	A1CF,PRKG1	rs10821947(GGT)
362	10	52663112	intra	1	Articular-skeletal	1	LOC105378305	rs12256387(BSI)
363	10	58507916	intra	1	Kidney-related	1	BICC1,TFAM	rs5785324(UA)
364	10	63412987-63419392	inter	2	Hematological,Liver-related	3	JMJD1C	rs10761758(AFP);rs10761760(PLT,TB)
365	10	68174164	intra	1	Kidney-related	1	MYPN	rs10997975(sCr)
366	10	68621400	intra	1	Liver-related	1	TET1	rs35570603(AFP)
367	10	72888987-72932888	intra	1	Metabolic	2	MCU,OIT3,OIT3	rs41280378(LDL-C);rs59776913(VLDL-C)
368	10	77637737	intra	1	Articular-skeletal	1	KCNMA1	rs545094311(BSI)
369	10	77923160	intra	1	Liver-related	1	DLG5	rs12220902(GGT)
370	10	87135558-87149628	inter	2	Kidney-related,Liver-related	2	SHLD2	rs11202347(UA);rs3129469(AFP)
371	10	92507108	intra	1	Metabolic	1	IDE	chr10:92507108_CA_C(FG)
372	10	92664665	intra	1	Metabolic	2	HHEX,KIF11	rs35978445(HbA1c,T2D)
373	10	94250635-94276939	intra	1	Cardioavascular	4	PLCE1	rs12258052(DBP,MAP,SBP);rs9787457(PP)
374	10	99483886	intra	1	Liver-related	1	GOT1,LINC01475	rs143132698(SGOT)
375	10	100315722-100335365	inter	2	Articular-skeletal,Hematological	2	PKD2L1,SCD	rs10883462(WBC);rs603424(BSI)
376	10	102720118-102727686	inter	2	Cardioavascular,Kidney-related	2	SFXN2	rs2489741(DBP);rs7917772(UA)
377	10	102868477-103141274	inter	2	Anthropometric,Cardioavascular	5	BORCS7-ASMT,CNNM2,NT5C2	rs11191521(HC);rs11191548(SBP);rs12217501(MAP);rs7098825(PP);rs79993475(HT)
378	10	112153794	intra	1	Metabolic	1	GPAM	rs1807800(LDL-C)
379	10	112229237	intra	1	Metabolic	1	GPAM,TECTB	rs60191209(TC)
380	10	112289955	intra	1	Metabolic	1	TECTB	rs11195876(HDL-C)
381	10	112972548	intra	1	Articular-skeletal	1	TCF7L2	rs7897438(BSI)
382	10	113961964-113968393	intra	1	Cardioavascular	4	ADRB1,NHLRC2	rs11196567(HT);rs11196569(DBP);rs7923035(MAP,SBP)
383	10	121138470-121169894	inter	2	Anthropometric,Metabolic	3	FGFR2,WDR11	rs10886862(HC);rs1907241(FR);rs73366917(HDL-C)
384	10	121803093	intra	1	Cardioavascular	1	ATE1	rs79652084(PR)
385	11	1658931	intra	1	Liver-related	1	FAM99B,KRTAP5-5	rs7119110(AFP)
386	11	1865838-1872933	intra	1	Cardioavascular	2	LSP1	rs12418543(SBP);rs569550(HT)
387	11	2148654	intra	1	Kidney-related	1	IGF2-AS	rs3741205(sCr)
388	11	2817183-2828300	intra	1	Metabolic	3	KCNQ1	rs163177(FG);rs2283228(HbA1c,T2D)
389	11	2942062	intra	1	Liver-related	1	NAP1L4,PHLDA2	rs4758561(TB)
390	11	5071456-5245613	inter	3	Hematological,Liver-related,Metabolic	7	BGLT3,OR52E1	rs1028909881(RBC);rs998870472(HCT,Hb,TB,HDL-C,LDL-C,TC)
391	11	5668696	intra	1	Liver-related	1	TRIM5	rs11038636(AFP)
392	11	9731194-9768382	inter	2	Cardioavascular,Hematological	3	SBF2-AS1,SWAP70	rs34328537(RBC);rs415895(MAP);rs9943599(DBP)
393	11	9833310	intra	1	Hematological	1	SBF2	rs10840311(HCT)
394	11	13215196	intra	1	Kidney-related	1	ARNTL,RASSF10	rs961322577(MALB)
395	11	13339977	intra	1	Liver-related	1	ARNTL	rs6486122(TB)
396	11	14623692	intra	1	Metabolic	1	PSMA1	rs1522633(HDL-C)
397	11	15816591	intra	1	Articular-skeletal	1	LOC102724957,SOX6	rs1837606(BSI)
398	11	27276579	intra	1	Articular-skeletal	1	BBOX1-AS1,CCDC34	rs7484147(BSI)
399	11	27656036	intra	1	Anthropometric	1	BDNF-AS	rs11030099(BMI)
400	11	30738788-30747131	intra	1	Kidney-related	3	DCDC1,MPPED2	rs10767873(UA);rs3925584(BUN,sCr)
401	11	36285791	intra	1	Metabolic	1	COMMD9	rs11820100(HDL-C)
402	11	47276650-47335319	inter	2	Liver-related,Metabolic	2	MADD,MYBPC3	rs2291119(ALB);rs2301216(HDL-C)
403	11	55178574-56742322	intra	1	Metabolic	2	OR4A5,TRIM48,OR9G4	rs148827430(VLDL-C);rs370724533(VLDL-C)
404	11	61510413-61511118	intra	1	Cardioavascular	3	LRRC10B	rs10897165(DBP);rs751985(MAP,SBP)
405	11	61779120-61852802	inter	3	Cardioavascular,Hematological,Metabolic	9	FADS1,FADS2,MIR1908,MYRF	rs174530(TC);rs174559(VLDL-C);rs174560(TG);rs174561(Hb);rs174566(FG);rs174592(PLT);rs3834458(PR);rs72643557(HCT);rs72643559(RBC)
406	11	62299679	intra	1	Anthropometric	1	SCGB1D4	rs1009052(WHR)
407	11	62427324	intra	1	Liver-related	1	AHNAK,SCGB1A1	rs56184507(GGT)
408	11	64639913	intra	1	Kidney-related	1	NRXN2	rs10400348(sCr)
409	11	64937214	intra	1	Kidney-related	1	GPHA2,MAJIN	rs1174410819(UA)
410	11	65600963	intra	1	Metabolic	1	MAP3K11	rs10750763(HDL-C)
411	11	68402220	intra	1	Articular-skeletal	1	LRP5	rs491347(BSI)
412	11	69212058	intra	1	Kidney-related	1	LOC338694,MYEOV	rs528151380(UA)
413	11	69328516	intra	1	Anthropometric	1	LOC102724265,MYEOV	rs7102705(HC)
414	11	69434277	intra	1	Kidney-related	1	LINC01488,LOC102724265	rs147862410(BUN)
415	11	71544894	intra	1	Liver-related	1	KRTAP5-8,KRTAP5-9	rs561859655(GGT)
416	11	72767275	intra	1	Metabolic	1	STARD10	rs77106637(FG)
417	11	75038286	intra	1	Liver-related	1	NEU3,OR2AT4	rs56885894(AFP)
418	11	75759077-75763150	inter	2	Liver-related,Metabolic	2	LOC283214	chr11:75759077_TTTTG_T(VLDL-C);rs72997616(TB)
419	11	78251113-78338704	inter	2	Hematological,Kidney-related	2	GAB2	rs142239882(PLT);rs7119933(sCr)
420	11	87143175	intra	1	Articular-skeletal	1	TMEM135	rs608533(BSI)
421	11	92975544	intra	1	Metabolic	2	MTNR1B	rs10830963(FG,HbA1c)
422	11	94215332	intra	1	Liver-related	1	IZUMO1R,PANX1	rs11820446(SGPT)
423	11	99676051	intra	1	Metabolic	1	CNTN5	rs80052283(VLDL-C)
424	11	100825187	intra	1	Cardioavascular	2	ARHGAP42	rs11224474(DBP,MAP)
425	11	112546597	intra	1	Articular-skeletal	1	LINC02764	rs1945120(BSI)
426	11	114126363-114137270	intra	1	Hematological	2	ZBTB16	rs1989278(WBC);rs7925369(RBC)
427	11	116715567-116792991	inter	2	Hematological,Metabolic	5	APOA5,BUD13,LINC02702	rs662799(PLT,HDL-C,TC);rs7350481(TG,VLDL-C)
428	11	119123965	intra	1	Liver-related	1	HINFP	rs12577019(ALB)
429	11	119209327	intra	1	Hematological	1	CBL	rs2155380(PLT)
430	11	126371957	intra	1	Metabolic	1	ST3GAL4	rs72085277(LDL-C)
431	12	2405104-2411714	intra	1	Hematological	3	CACNA1C	rs2887781(HCT);rs714277(Hb,RBC)
432	12	4221049	intra	1	Hematological	1	CCND2-AS1,PARP11	rs4573764(RBC)
433	12	6179901	intra	1	Hematological	1	CD9,VWF	rs1558327(PLT)
434	12	7586745	intra	1	Metabolic	1	APOBEC1,CD163	rs12146828(HDL-C)
435	12	8929985	intra	1	Metabolic	1	PHC1	rs4883201(HDL-C)
436	12	12725049	intra	1	Hematological	1	APOLD1	rs77216612(WBC)
437	12	20036687	intra	1	Cardioavascular	3	LINC02398	rs10770609(DBP,MAP,SBP)
438	12	20853181	intra	1	Liver-related	1	SLCO1B3,SLCO1B3-SLCO1B7	rs1304539(TB)
439	12	21165331	intra	1	Liver-related	1	SLCO1B1	rs4149035(AFP)
440	12	24609567	intra	1	Cardioavascular	1	BCAT1,LINC00477	rs11047527(PR)
441	12	29282547	intra	1	Hematological	1	LOC100506606	rs2015599(PLT)
442	12	31324007	intra	1	Metabolic	1	SINHCAF	rs3214606(HbA1c)
443	12	48122833	intra	1	Hematological	1	PFKM	rs755992543(HCT)
444	12	48995693	intra	1	Articular-skeletal	1	DDN	rs3741619(BSI)
445	12	49869365	intra	1	Anthropometric	1	FAIM2	rs7132908(BMI)
446	12	54230590	intra	1	Hematological	1	CBX5,MIR3198-2	rs17109475(PLT)
447	12	56329710	intra	1	Pulmonary-immulogical	1	PAN2	rs146426492(FVC)
448	12	62930304	intra	1	Kidney-related	1	PPM1H	rs1017303584(MALB)
449	12	65584050	intra	1	Articular-skeletal	1	LOC100507065	rs11175826(BSI)
450	12	65861225	intra	1	Anthropometric	1	HMGA2-AS1	rs343093(HC)
451	12	89656726-89694991	intra	1	Cardioavascular	4	ATP2B1	rs11105376(PP,SBP);rs12579302(MAP);rs4842675(DBP)
452	12	89991517	intra	1	Articular-skeletal	1	LINC02392,LINC02399	rs10777217(BSI)
453	12	109227395	intra	1	Metabolic	1	ACACB	rs201010974(VLDL-C)
454	12	109512339	intra	1	Metabolic	1	UBE3B	rs2241210(HDL-C)
455	12	110259525	intra	1	Pulmonary-immulogical	1	ATP2A2,IFT81	rs117121174(FVC)
456	12	111398967	intra	1	Kidney-related	1	PHETA1,SH2B3	chr12:111398967_A_AC(sCr)
457	12	111433337	intra	1	Hematological	1	SH2B3	rs4766462(PLT)
458	12	111576247	intra	1	Hematological	1	ATXN2	rs118002600(RBC)
459	12	111792215-112136812	inter	5	Anthropometric,Kidney-related,Liver-related,Metabolic,Pulmonary-immulogical	8	ALDH2,TRAFD1	rs12231737(HC,Gout,UA,VLDL-C);rs4646776(GGT,HDL-C,FVC);rs671(SGOT)
460	12	115117725-115118062	intra	1	Cardioavascular	2	MED13L,TBX3	rs35429(HT);rs35432(SBP)
461	12	115760409	intra	1	Cardioavascular	2	MED13L,TBX3	rs11067762(DBP,MAP)
462	12	120982123-120986771	inter	3	Kidney-related,Liver-related,Metabolic	4	HNF1A	rs1169284(TC);rs2393775(BUN);rs2393791(AFP);rs9738226(GGT)
463	12	123297492	intra	1	Metabolic	1	SBNO1	rs73231950(HDL-C)
464	12	124827879	intra	1	Liver-related	1	SCARB1	rs10846744(TB)
465	13	27908320	intra	1	Metabolic	1	PLUT	rs56209434(FG)
466	13	28100706	intra	1	Hematological	1	FLT3	rs550248715(WBC)
467	13	32377317-32402221	intra	1	Metabolic	2	BRCA2,N4BP2L1	rs10492397(LDL-C);rs9567623(TC)
468	13	32986355-32988367	intra	1	Metabolic	2	KL,LINC00423	rs11839569(FG);rs7997912(HbA1c)
469	13	40694192	intra	1	Hematological	1	FOXO1,MIR320D1	rs115535790(RBC)
470	13	42127805-42205558	intra	1	Kidney-related	2	DGKH	rs1170109(KS);rs1170158(sCr)
471	13	49478927	intra	1	Liver-related	1	SETDB2,SETDB2-PHF11	rs9526564(AFP)
472	13	71774636-71792034	intra	1	Kidney-related	2	DACH1	rs500830(sCr);rs9599882(UA)
473	13	75484269	intra	1	Hematological	1	COMMD6,TBC1D4	rs75754019(RBC)
474	13	91352880	intra	1	Liver-related	1	MIR17HG	rs111371822(ALB)
475	13	95247462	intra	1	Hematological	1	ABCC4	rs4148435(PLT)
476	13	98935675	intra	1	Articular-skeletal	1	DOCK9	rs2008411(BSI)
477	13	109840279	intra	1	Hematological	1	IRS2,LINC00396	rs11841319(PLT)
478	13	113294304	intra	1	Hematological	1	CUL4A,LAMP1	rs9604052(PLT)
479	14	23395595	intra	1	Cardioavascular	1	MYH6	rs422068(PR)
480	14	24992783	intra	1	Hematological	1	STXBP6	rs2038700(WBC)
481	14	35679545-35791766	intra	1	Anthropometric	2	RALGAPA1	rs61613627(HC);rs75308477(BMI)
482	14	52045193-52045251	inter	2	Anthropometric,Metabolic	3	NID2	rs75766425(WHR);rs79823890(HC,TG)
483	14	53954334	intra	1	Articular-skeletal	1	BMP4	rs2761884(BSI)
484	14	60380283	intra	1	Articular-skeletal	1	C14orf39,LINC02322	rs1254276(BSI)
485	14	65011237	intra	1	Hematological	1	CHURC1-FNTB,FNTB,MAX	rs58784215(PLT)
486	14	69778476	inter	3	Kidney-related,Liver-related,Metabolic	4	SLC10A1	rs2296651(UA,GGT,LDL-C,TC)
487	14	71887014	intra	1	Cardioavascular	1	RGS6,SIPA1L1	rs36418(PR)
488	14	72964930	intra	1	Liver-related	1	DCAF4,ZFYVE1	rs150441843(GGT)
489	14	82311484	intra	1	Liver-related	1	LINC02301,LINC02311	rs1239668365(SGOT)
490	14	94595248	intra	1	Liver-related	1	SERPINA3,SERPINA5	rs1884080(ALB)
491	14	102584795	intra	1	Hematological	1	LINC02323,RCOR1	rs4900545(PLT)
492	14	103104598	intra	1	Liver-related	1	EXOC3L4	rs9324058(GGT)
493	14	104790576	intra	1	Metabolic	1	AKT1	rs2494745(HDL-C)
494	14	105505333	intra	1	Liver-related	1	TEDC1,TMEM121	rs8003942(ALB)
495	15	43427194	intra	1	Liver-related	1	TP53BP1	rs542898(AFP)
496	15	45423961	intra	1	Kidney-related	1	C15orf48,SPATA5L1	rs36047699(sCr)
497	15	51261712	intra	1	Articular-skeletal	1	MIR4713HG	rs17601876(BSI)
498	15	51314989	intra	1	Liver-related	1	CYP19A1	rs77348531(ALB)
499	15	53645745-53673800	intra	1	Kidney-related	2	WDR72	rs62005954(sCr);rs690255(BUN)
500	15	57492706	intra	1	Kidney-related	1	CGNL1	rs11444227(sCr)
501	15	58391167	intra	1	Metabolic	3	AQP9,LIPC	rs1532085(TC,TG,VLDL-C)
502	15	58431740	intra	1	Metabolic	1	LIPC	rs2070895(HDL-C)
503	15	60591082	intra	1	Liver-related	1	RORA-AS1	rs339969(GGT)
504	15	60894817	intra	1	Kidney-related	1	RORA	rs729978(BUN)
505	15	62099409	intra	1	Metabolic	1	C2CD4A,C2CD4B	rs7163757(FG)
506	15	63049797	intra	1	Hematological	1	TPM1	rs11071720(PLT)
507	15	64873757	intra	1	Hematological	1	ANKDD1A,PLEKHO2	rs12911407(PLT)
508	15	66729283	intra	1	Articular-skeletal	1	SMAD6	rs116262489(BSI)
509	15	67820255-67835431	intra	1	Anthropometric	2	LOC101929076,MAP2K5,SKOR1	rs28742003(BMI);rs67470726(FR)
510	15	69889112	intra	1	Metabolic	1	LINC00593,TLE3	rs80287865(HDL-C)
511	15	73657725	intra	1	Liver-related	1	CD276,NPTN	rs62004612(GGT)
512	15	75898700-75946679	inter	2	Hematological,Kidney-related	5	FBXO22,NRG4,UBE2Q2	rs11636251(BUN,UA,sCr);rs75629444(HCT);rs79063526(Hb)
513	15	78263734	intra	1	Hematological	1	DNAJA4	rs77185764(HCT)
514	15	80015374	intra	1	Hematological	1	BCL2A1,ZFAND6	rs2866101(WBC)
515	15	90415975	intra	1	Articular-skeletal	1	IQGAP1	chr15:90415975_CT_C(BSI)
516	15	98740689-98747206	intra	1	Kidney-related	3	IGF1R	rs1007212(sCr);rs112970502(BUN,UA)
517	16	377772	inter	3	Hematological,Liver-related,Metabolic	7	TMEM8A	rs375498857(HCT,Hb,RBC,TB,HbA1c,LDL-C,TC)
518	16	3964281	intra	1	Anthropometric	4	ADCY9	rs2238435(BMI,FR,HC,WC)
519	16	15053481	intra	1	Anthropometric	1	NTAN1,PDXDC1	rs4985149(HC)
520	16	19366370	intra	1	Hematological	1	CLEC19A,TMC5	rs75702122(HCT)
521	16	20237087-20247882	intra	1	Anthropometric	4	GP2,GPR139	rs12599169(BMI,WC);rs7188545(FR);rs8063747(HC)
522	16	20377607	intra	1	Kidney-related	1	PDILT	rs35208507(sCr)
523	16	27239956	intra	1	Liver-related	1	NSMCE1	rs10693168(AFP)
524	16	30000297	intra	1	Anthropometric	1	INO80E	rs12921996(WC)
525	16	51211576	intra	1	Hematological	1	MIR548AI	rs7185923(WBC)
526	16	53132352-53335357	inter	2	Hematological,Liver-related	2	CHD9,LOC643802	rs11075757(AFP);rs60853285(PLT)
527	16	53767042-53788230	intra	1	Anthropometric	5	FTO	rs1421085(BMI,FR,HC,WC);rs66908032(WHR)
528	16	56956804-56960332	intra	1	Metabolic	3	CETP,HERPUD1	rs183130(TC);rs247617(HDL-C);rs36229491(VLDL-C)
529	16	67965312	intra	1	Metabolic	1	SLC12A4	rs11383451(HDL-C)
530	16	69703943	intra	1	Kidney-related	1	NFAT5	rs2965757(BUN)
531	16	72113517	intra	1	Metabolic	1	DHX38	rs117891475(LDL-C)
532	16	72194607	intra	1	Metabolic	1	LINC01572,PMFBP1	rs3852789(TC)
533	16	79715456	intra	1	Liver-related	1	MAF,MAFTRR	rs3813582(AFP)
534	16	80463704	intra	1	Liver-related	1	LOC102724084	rs4581712(GGT)
535	16	81501185	intra	1	Metabolic	1	CMIP	rs2925979(HDL-C)
536	16	88787321	inter	2	Hematological,Metabolic	3	CDT1,PIEZO1	rs837763(Hb,RBC,HbA1c)
537	16	89687847	intra	1	Pulmonary-immulogical	1	CDK10	rs258324(FVC)
538	17	2063163	intra	1	Hematological	1	HIC1	rs1048483(PLT)
539	17	2124812	intra	1	Articular-skeletal	1	SMG6	rs2760751(BSI)
540	17	2940407	intra	1	Stress-related	1	RAP1GAP2	rs993258675(PU)
541	17	4923297	intra	1	Hematological	1	CHRNE,GP1BA	rs72835078(PLT)
542	17	7578807	intra	1	Liver-related	1	SENP3-EIF4A1	rs3809719(ALB)
543	17	7835555	intra	1	Hematological	1	DNAH2,KDM6B	rs117267286(PLT)
544	17	8213797	intra	1	Hematological	1	AURKB,LINC00324	rs4792590(HCT)
545	17	9694139	intra	1	Liver-related	1	USP43	rs3913649(AFP)
546	17	16064829	intra	1	Liver-related	1	NCOR1	rs2285583(AFP)
547	17	16938999-16939677	inter	2	Hematological,Liver-related	3	TNFRSF13B	rs34562254(HCT,ALB);rs55672385(RBC)
548	17	19542448	intra	1	Kidney-related	1	SLC47A1	rs77630697(sCr)
549	17	35546753	intra	1	Hematological	1	SLFN12L,SLFN14	rs7221322(PLT)
550	17	35916548	intra	1	Liver-related	1	LRRC37A8P,RDM1	rs16971670(AFP)
551	17	39358417	intra	1	Kidney-related	1	FBXL20	rs12935933(sCr)
552	17	39910014	intra	1	Pulmonary-immulogical	1	GSDMB	rs1008723(ASTH)
553	17	40008217	intra	1	Hematological	1	CSF3,PSMD3	rs55846942(WBC)
554	17	44092921	intra	1	Articular-skeletal	1	HDAC5	rs368328(BSI)
555	17	44369052	intra	1	Hematological	1	FAM171A2,ITGA2B	rs850736(PLT)
556	17	46918879	intra	1	Kidney-related	1	GOSR2,WNT9B	rs1662576(BUN)
557	17	47497988-47685639	inter	2	Liver-related,Metabolic	3	KPNB1,MRPL45P2,NPEPPS	rs4794047(LDL-C,TC);rs9903898(AFP)
558	17	48058771	intra	1	Anthropometric	1	NFE2L1	rs2229369(BMI)
559	17	56145351	intra	1	Articular-skeletal	1	ANKFN1,PCTP	rs55710378(BSI)
560	17	58477688	intra	1	Metabolic	1	HSF5	rs34763794(HDL-C)
561	17	59836488-59856808	inter	2	Hematological,Kidney-related	3	TUBD1,VMP1	rs1292043(PLT);rs1292060(UA);rs1292069(WBC)
562	17	61161860	intra	1	Kidney-related	1	BCAS3	rs11868441(BUN)
563	17	61370008	intra	1	Kidney-related	1	BCAS3	rs11653176(UA)
564	17	61408032-61420889	inter	2	Cardioavascular,Kidney-related	4	C17orf82,TBX2,TBX4	rs2240736(sCr);rs9905385(DBP,MAP,SBP)
565	17	67829112	intra	1	Liver-related	1	BPTF	chr17:67829112_TTTG_T(SGPT)
566	17	67965117	intra	1	Metabolic	1	BPTF	rs60626066(TG)
567	17	68451039	intra	1	Liver-related	1	ARSG	rs78191101(AFP)
568	17	69088921	intra	1	Metabolic	2	ABCA6	rs8077252(LDL-C,TC)
569	17	71466050	intra	1	Articular-skeletal	1	CASC17,ROCR	rs62064832(BSI)
570	17	75794012	intra	1	Liver-related	1	UNK	rs1047743(AFP)
571	17	78391193	intra	1	Metabolic	1	PGS1	rs11657865(HDL-C)
572	17	81092207	intra	1	Anthropometric	1	BAIAP2	rs72634326(BMI)
573	17	82739582	intra	1	Metabolic	1	FN3K	rs113373052(HbA1c)
574	18	13725826	intra	1	Articular-skeletal	1	FAM210A	rs3809897(BSI)
575	18	22838322	intra	1	Liver-related	1	LOC101927571,RBBP8	rs1448769(AFP)
576	18	23141009	intra	1	Hematological	1	CABLES1	rs11082304(PLT)
577	18	44498817	intra	1	Hematological	1	LINC01478	rs75354229(PLT)
578	18	45651657	intra	1	Kidney-related	1	SLC14A2	rs4890568(BUN)
579	18	45728118	intra	1	Hematological	1	SLC14A1	rs4890587(HCT)
580	18	49593209	intra	1	Metabolic	2	LIPG	rs11082764(HDL-C,TC)
581	18	58427551	intra	1	Liver-related	2	MIR122,NEDD4L	rs10871755(GGT,SGPT)
582	18	60160805-60161902	intra	1	Anthropometric	4	MC4R,PMAIP1	rs536783(HC);rs6567160(BMI,FR,WC)
583	19	2232084	intra	1	Cardioavascular	1	DOT1L	rs1558118(PP)
584	19	3488182	intra	1	Kidney-related	1	DOHH,SMIM24	rs7255097(UA)
585	19	8435690	intra	1	Metabolic	1	MARCHF2	rs60748247(VLDL-C)
586	19	11131631	intra	1	Metabolic	2	LDLR	rs2738464(LDL-C,TC)
587	19	11239812	intra	1	Metabolic	1	ANGPTL8	rs2278426(HDL-C)
588	19	11402154	intra	1	Cardioavascular	3	RGL3	rs3745688(DBP,MAP,SBP)
589	19	12899829	intra	1	Hematological	1	GCDH	rs9384(RBC)
590	19	16437564	intra	1	Hematological	1	EPS15L1	rs10411936(WBC)
591	19	17144924	intra	1	Metabolic	1	MYO9B	rs4808579(HbA1c)
592	19	19259531-19268740	intra	1	Metabolic	2	HAPLN4,TM6SF2	rs150641967(VLDL-C);rs58542926(TG)
593	19	23305615	intra	1	Stress-related	1	IPO5P1,ZNF91	rs367674(VERT)
594	19	32869463	intra	1	Kidney-related	1	SLC7A9	rs7252778(sCr)
595	19	33029021	intra	1	Liver-related	1	RHPN2	rs28840750(GGT)
596	19	33073956	intra	1	Articular-skeletal	1	GPATCH1,RHPN2	rs7248625(BSI)
597	19	33398687-33409351	inter	2	Anthropometric,Liver-related	3	PEPD	rs7256564(ALB);rs731839(WHR);rs8103728(WC)
598	19	35063480	intra	1	Liver-related	1	HPN-AS1	rs2452000(ALB)
599	19	35538950	intra	1	Hematological	1	GAPDHS	rs12984928(PLT)
600	19	38721760	intra	1	Hematological	1	ACTN4	rs2306197(PLT)
601	19	40759097-40794579	inter	2	Hematological,Liver-related	3	MIA-RAB4B,RAB4B-EGLN2,SNRPA	rs143527512(AFP);rs60533951(HCT,Hb)
602	19	44884873	intra	1	Metabolic	1	NECTIN2	rs34342646(HDL-C)
603	19	44912383-44923535	intra	1	Metabolic	4	APOC1,APOC1P1,APOE	rs141622900(TC);rs445925(LDL-C,VLDL-C);rs483082(TG)
604	19	45676926-45689145	inter	2	Anthropometric,Kidney-related	2	GIPR,SNRPD2	rs11672660(BUN);rs28396273(HC)
605	19	45846820	intra	1	Anthropometric	1	SYMPK	rs75877832(WHR)
606	19	49456107	intra	1	Metabolic	1	ALDH16A1	rs4802607(TC)
607	19	49496752	inter	2	Hematological,Liver-related	3	RPS11	rs2280401(HCT,Hb,ALB)
608	19	49951091	intra	1	Hematological	1	SIGLEC11	rs57663431(PLT)
609	19	56123650	intra	1	Hematological	1	ZNF444,ZNF787	rs583330(PLT)
610	20	1950355	intra	1	Hematological	1	PDYN-AS1	rs6045612(PLT)
611	20	3696367	intra	1	Liver-related	1	SIGLEC1	rs525339(GGT)
612	20	5777743	intra	1	Liver-related	1	SHLD1	rs4815852(AFP)
613	20	7572240	intra	1	Articular-skeletal	1	HAO1,MIR8062	rs11333505(BSI)
614	20	10996306	intra	1	Articular-skeletal	1	C20orf187,LOC101929413	rs1409864(BSI)
615	20	17575540	intra	1	Metabolic	1	DSTN	rs6131973(LDL-C)
616	20	22580744	intra	1	Metabolic	1	FOXA2	rs6048206(FG)
617	20	31274436	intra	1	Hematological	1	DEFB115,DEFB116	rs144203216(PLT)
618	20	38241114	intra	1	Cardioavascular	1	KIAA1755	rs1205434(PR)
619	20	40335727	intra	1	Liver-related	1	LINC01370,MAFB	rs6016319(ALB)
620	20	40556638	intra	1	Liver-related	1	LINC01370,MAFB	rs6129629(AFP)
621	20	41331702	intra	1	Metabolic	2	LPIN3,ZHX3	rs6029632(LDL-C,TC)
622	20	44413724	intra	1	Metabolic	1	HNF4A	rs1800961(HDL-C)
623	20	45907567-45919331	intra	1	Metabolic	2	PCIF1,PLTP	rs148753678(TG);rs2868346(HDL-C)
624	20	50477252	intra	1	Hematological	1	LINC01271,PTPN1	rs6126017(RBC)
625	20	54088791	intra	1	Kidney-related	1	BCAS1,CYP24A1	rs290409(UA)
626	20	55570028-55570750	intra	1	Anthropometric	3	CBLN4,LINC01441	rs2247627(FR,HC);rs719938(WC)
627	20	58901754	intra	1	Kidney-related	3	GNAS	rs8121252(BUN,UA,sCr)
628	20	59026940	intra	1	Hematological	1	ATP5F1E	rs151352(PLT)
629	20	62364779	intra	1	Liver-related	1	LAMA5	rs525915(SGPT)
630	21	15143502	intra	1	Kidney-related	1	NRIP1,USP25	rs79797837(BUN)
631	21	36446773	intra	1	Hematological	1	CHAF1B,CLDN14	rs8134233(Hb)
632	21	36483556	intra	1	Hematological	1	CLDN14	rs13051241(HCT)
633	21	37521300	intra	1	Liver-related	1	DYRK1A	rs724671(AFP)
634	21	38940283	intra	1	Anthropometric	2	LINC01700,LOC400867	rs13053080(BMI,FR)
635	21	38966121	intra	1	Articular-skeletal	1	LINC01700,LOC400867	rs35904900(BSI)
636	22	20671302	intra	1	Hematological	1	MED15,POM121L4P	rs181045861(PLT)
637	22	21622645-21624807	inter	2	Liver-related,Metabolic	2	UBE2L3	rs11089637(HDL-C);rs7444(AFP)
638	22	24596299	intra	1	Liver-related	1	GGT1	rs5751901(GGT)
639	22	29082386	intra	1	Articular-skeletal	1	KREMEN1	rs134619(BSI)
640	22	30036855-30133752	intra	1	Metabolic	2	HORMAD2,HORMAD2-AS1	rs5753021(TC);rs5844888(LDL-C)
641	22	37068584	intra	1	Hematological	2	TMPRSS6	rs877908(HCT,Hb)
642	22	37645186	intra	1	Liver-related	1	LOC101927051	rs35001542(ALB)
643	22	40489495	intra	1	Kidney-related	1	MRTFA	rs73167082(sCr)
644	22	42138592	intra	1	Metabolic	1	CYP2D7	rs2743450(LDL-C)
645	22	43930116-43936613	inter	3	Hematological,Liver-related,Metabolic	5	PNPLA3	rs12483959(AFP,SGOT,SGPT,VLDL-C);rs2281137(PLT)
646	22	45350067	intra	1	Liver-related	1	SMC1B	rs6006733(AFP)
647	22	50528485	intra	1	Hematological	1	TYMP	rs470119(RBC)

## Sheet: SD5
Supplementary Data 5. Additional independent loci
trait	lead snp	twb unique	p	chr	pos	round	condition on	r2 to conditioning snp	annotation	gene
T2D	rs35859536		1.01297e-08	8	117179236	1			intergenic	SLC30A8(dist=2522),MED30(dist=341477)
T2D	rs11994747	Yes	9.09529e-05	8	116848407	2	rs35859536	0.000693403	intronic	RAD21
T2D	rs2283228		5.12017e-13	11	2828300	1			intronic	KCNQ1
T2D	rs115894051		6.88794e-05	11	2536701	2	rs2283228	0.000313473	intronic	KCNQ1
Gout	rs3775946		2.02804e-17	4	9993632	1			intronic	SLC2A9
Gout	rs55959894		6.56998e-15	4	10024956	2	rs3775946	0.459281	intronic	SLC2A9
Gout	rs74904971		3.279e-119	4	88128874	1			intronic	ABCG2
Gout	rs137985235		2.03888e-20	4	88070234	2	rs74904971	0.00237868	intronic	PKD2
HT	rs79993475		1.98457e-14	10	103141274	1			intronic	NT5C2
HT	rs284848		2.69458e-05	10	102832368	2	rs79993475	0.0480666	intronic	CYP17A1
ASTH	rs1837253		2.24637e-09	5	111066174	1			intergenic	SLC25A46(dist=301018),TSLP(dist=5539)
ASTH	rs1379298		6.31518e-06	5	111100028	2	rs1837253	0.19842	intronic	WDR36
ASTH	rs2454137		1.13531e-09	6	32602372	1			intergenic	HLA-DRB1(dist=12536),HLA-DQA1(dist=35034)
ASTH	rs576400044		8.35971e-07	6	32413040	2	rs2454137	0.0441287	intergenic	TSBP1-AS1(dist=5311),HLA-DRA(dist=26847)
BMI	rs516636		1.7857e-13	1	177886382	1			intergenic	LINC01741(dist=176052),CRYZL2P-SEC16B(dist=42406)
BMI	rs35308250		4.20251e-05	1	177997870	2	rs516636	0.029944	intronic	CRYZL2P-SEC16B
BMI	rs4854340		6.50073e-16	2	623216	1			intergenic	LOC105373352(dist=61124),TMEM18(dist=40662)
BMI	rs17042043		1.76272e-05	2	581414	2	rs4854340	0.00358414	intergenic	LOC105373352(dist=19322),TMEM18(dist=82464)
BMI	rs10165451		3.50512e-16	2	24892374	1			intronic	ADCY3
BMI	rs934778		2.08195e-06	2	25166355	2	rs10165451	0.0183182	intronic	POMC
BMI	rs6882366		4.10471e-08	5	96528989	1			ncRNA_intronic	LOC101929710
BMI	rs34755		7.86978e-07	5	96816057	2	rs6882366	0.00931756	intergenic	ERAP1(dist=1912),ERAP2(dist=59882)
BMI	rs11030099		9.30034e-09	11	27656036	1			ncRNA_intronic	BDNF-AS
BMI	rs553974273		8.57989e-05	11	28172959	2	rs11030099	0.00501804	intronic	METTL15
BMI	rs28742003		1.60628e-10	15	67835431	1			ncRNA_exonic	LOC101929076
BMI	rs541269690		2.56569e-06	15	67342033	2	rs28742003	0.00134809	intronic	IQCH
BMI	rs1421085		5.2949e-49	16	53767042	1			intronic	FTO
BMI	rs117502563		4.78214e-07	16	53730708	2	rs1421085	0.00174709	intronic	FTO
BMI	rs2229369		2.21646e-12	17	48058771	1			exonic	NFE2L1
BMI	rs9299		2.88884e-08	17	48592068	2	rs2229369	0.0672907	ncRNA_intronic	HOXB-AS3
BMI	rs6567160		4.50389e-18	18	60161902	1			intergenic	PMAIP1(dist=257597),MC4R(dist=209160)
BMI	rs78103596		1.03391e-06	18	60365375	2	rs6567160	0.00646906	intergenic	PMAIP1(dist=461070),MC4R(dist=5687)
FR	rs73150330	Yes	1.97606e-08	2	6043888	1			intergenic	LOC400940(dist=55656),LINC01247(dist=322122)
FR	rs2564050	Yes	8.46774e-05	2	5738145	2	rs73150330	0.01316	intergenic	SOX11(dist=36760),LINC01810(dist=72491)
FR	rs713587		2.6997e-14	2	24935412	1			intergenic	ADCY3(dist=15175),DNAJC27(dist=8224)
FR	rs934778		4.80202e-05	2	25166355	2	rs713587	0.0311995	intronic	POMC
FR	rs7188545		4.97933e-09	16	20247882	1			intergenic	GPR139(dist=174104),GP2(dist=61692)
FR	rs1477172619		2.25713e-05	16	20626444	2	rs7188545	8.58225e-05	intronic	ACSM1
FR	rs1421085		3.34938e-28	16	53767042	1			intronic	FTO
FR	rs117502563		2.46399e-05	16	53730708	2	rs1421085	0.00174709	intronic	FTO
FR	rs6567160		5.20896e-13	18	60161902	1			intergenic	PMAIP1(dist=257597),MC4R(dist=209160)
FR	rs78103596		4.39566e-06	18	60365375	2	rs6567160	0.00646906	intergenic	PMAIP1(dist=461070),MC4R(dist=5687)
WC	rs713587		8.21886e-10	2	24935412	1			intergenic	ADCY3(dist=15175),DNAJC27(dist=8224)
WC	rs934778		7.78156e-05	2	25166355	2	rs713587	0.0311995	intronic	POMC
WC	rs6567160		5.17677e-14	18	60161902	1			intergenic	PMAIP1(dist=257597),MC4R(dist=209160)
WC	rs78103596		5.80363e-06	18	60365375	2	rs6567160	0.00646906	intergenic	PMAIP1(dist=461070),MC4R(dist=5687)
HC	rs9431559		2.7412e-10	1	219531195	1			ncRNA_intronic	LYPLAL1-AS1
HC	rs915379028		3.27152e-05	1	219897651	2	rs9431559	0.000301744	intergenic	ZC3H11B(dist=284506),SLC30A10(dist=16613)
HC	rs6792344		2.19259e-14	3	129598461	1			intronic	PLXND1
HC	rs56182324		2.68383e-08	3	129412188	2	rs6792344	0.136908	intronic	EFCAB12
HC	rs113476736		1.56824e-08	4	17862651	1			intronic	LCORL
HC	rs193070865		3.846e-05	4	17689996	2	rs113476736	0.00193495	intronic	FAM184B
HC	rs11191521		1.82701e-08	10	103029718	1			intronic	CNNM2
HC	rs199653250		7.84693e-05	10	102911066	2	rs11191521	0.0114605	ncRNA_intronic	LOC107984265
HC	rs10886862	Yes	5.66618e-14	10	121169894	1			intergenic	WDR11(dist=260370),FGFR2(dist=308436)
HC	rs1159221496	Yes	1.3225e-05	10	120975930	2	rs10886862	0.00248073	intergenic	WDR11(dist=66406),FGFR2(dist=502400)
HC	rs343093		4.11078e-08	12	65861225	1			ncRNA_intronic	HMGA2-AS1
HC	rs34723065		6.88172e-05	12	65728568	2	rs343093	0.010382	intergenic	LOC100507065(dist=86196),RPSAP52(dist=29453)
HC	rs8063747		2.36817e-11	16	20246948	1			intergenic	GPR139(dist=173170),GP2(dist=62626)
HC	rs76242201		4.09594e-05	16	20035197	2	rs8063747	0.000342156	intronic	GPR139
HC	rs1421085		4.99723e-23	16	53767042	1			intronic	FTO
HC	rs62032789		9.85324e-05	16	54177684	2	rs1421085	0.00156815	intergenic	FTO(dist=55743),LINC02169(dist=67862)
HC	rs28396273		3.80669e-09	19	45689145	1			intronic	SNRPD2
HC	rs550405192		3.65112e-08	19	45677372	2	rs28396273	0.00182551	exonic	GIPR
WHR	rs2645294		5.65484e-09	1	119031964	1			UTR3	WARS2
WHR	rs10923644		2.87139e-05	1	118669274	2	rs2645294	0.043542	intergenic	SPAG17(dist=484046),TBX15(dist=213773)
WHR	rs62267581		1.12424e-09	3	129603973	1			intronic	PLXND1
WHR	rs2811465		3.56876e-05	3	129580438	2	rs62267581	0.363324	intronic	PLXND1
WHR	rs465002		3.93056e-17	5	56512648	1			ncRNA_intronic	C5orf67
WHR	rs188807633		5.17318e-05	5	56940790	2	rs465002	5.54105e-05	intronic	MIER3
WHR	rs9379082		1.24385e-14	6	7220727	1			intronic	RREB1
WHR	rs1294430		6.29027e-07	6	6744465	2	rs9379082	0.00651465	intergenic	LY86(dist=89483),RREB1(dist=363278)
HbA1c	rs12121805		7.86203e-19	1	156288085	1			intronic	SMG5,TMEM79
HbA1c	rs371382391	Yes	1.09282e-08	1	155420617	2	rs12121805	0.00238725	intronic	ASH1L
HbA1c	rs72501962	Yes	1.78364e-14	4	1252250	1			ncRNA_exonic	CTBP1-DT
HbA1c	rs1326821916	Yes	3.69946e-05	4	860479	2	rs72501962	0.00113773	intronic	GAK
HbA1c	rs742761		3.00395e-10	6	39078879	1			intronic	GLP1R
HbA1c	rs75151020		2.17066e-05	6	39063816	2	rs742761	0.00243413	intronic	GLP1R
HbA1c	rs11760782		1.443e-10	7	15025163	1			intergenic	DGKB(dist=50305),AGMO(dist=175154)
HbA1c	rs17168486		7.35059e-05	7	14858657	2	rs11760782	0.0126951	intronic	DGKB
HbA1c	rs2971670		9.92958e-27	7	44186502	1			intronic	GCK
HbA1c	rs78078339		4.68936e-12	7	44134973	2	rs2971670	0.0583159	intergenic	POLD2(dist=11403),MYL7(dist=3891)
HbA1c	rs7778167		7.83234e-13	7	128211575	1			intergenic	MIR129-1(dist=3632),LEP(dist=29703)
HbA1c	rs150524780		1.27815e-05	7	128089576	2	rs7778167	0.00278702	exonic	SND1
HbA1c	rs4237150		1.16676e-09	9	4290085	1			intronic	GLIS3
HbA1c	rs533304176		1.84669e-05	9	4455224	2	rs4237150	0.00149676	intergenic	GLIS3(dist=155156),SLC1A1(dist=35244)
HbA1c	rs10811660		2.96549e-31	9	22134069	1			intergenic	CDKN2B-AS1(dist=12975),DMRTA1(dist=312755)
HbA1c	rs7019778		3.17853e-06	9	22134652	2	rs10811660	0.45373	intergenic	CDKN2B-AS1(dist=13558),DMRTA1(dist=312172)
HbA1c	rs10906100		1.10731e-21	10	12218020	1			intronic	CDC123
HbA1c	rs552942109		1.31171e-05	10	12305031	2	rs10906100	0.00340863	intergenic	CDC123(dist=54442),CAMK1D(dist=44516)
HbA1c	rs2283228		8.96545e-28	11	2828300	1			intronic	KCNQ1
HbA1c	rs163177		5.10051e-08	11	2817183	2	rs2283228	0.304312	intronic	KCNQ1
HbA1c	rs3214606		2.52135e-08	12	31324007	1			intronic	SINHCAF
HbA1c	rs79806691		2.15063e-05	12	31336309	2	rs3214606	0.00609046	intergenic	SINHCAF(dist=10122),LINC02387(dist=27172)
HbA1c	rs7997912		2.42652e-09	13	32988367	1			intergenic	LINC00423(dist=76715),KL(dist=28056)
HbA1c	rs571321683		6.12143e-05	13	33146505	2	rs7997912	0.000874467	intronic	STARD13
HbA1c	rs375498857		4.69916e-28	16	377772	1			exonic	TMEM8A
HbA1c	rs1211375		2.58081e-07	16	190281	2	rs375498857	0.0139023	intronic	LUC7L
HbA1c	rs113373052		3.8027e-275	17	82739582	1			intronic	FN3K
HbA1c	rs2251989		2.81253e-14	17	82747694	2	rs113373052	0.501239	intronic	FN3K
FG	rs895636		7.50037e-62	2	44961214	1			intergenic	SIX3(dist=15143),SIX2(dist=43968)
FG	rs956600825		1.81971e-05	2	44911971	2	rs895636	0.000914705	intergenic	CAMKMT(dist=139379),LINC01833(dist=9109)
FG	rs1402837		7.34854e-55	2	168900844	1			upstream	G6PC2(dist=447)
FG	rs2632372		2.83053e-08	2	168861031	2	rs1402837	0.122213	intronic	NOSTRIN
FG	rs11884105		2.99214e-13	2	172726470	1			ncRNA_exonic	RAPGEF4-AS1
FG	rs116087316		4.59552e-05	2	172787673	2	rs11884105	0.00834323	intronic	RAPGEF4
FG	rs9873341		9.71662e-09	3	152669934	1			intergenic	MBNL1(dist=204154),P2RY1(dist=165197)
FG	rs372479770		3.73644e-05	3	152902607	2	rs9873341	0.00802754	intergenic	P2RY1(dist=61168),RAP2B(dist=259619)
FG	rs9380826		7.59177e-17	6	39069886	1			intronic	GLP1R
FG	rs742763		3.15674e-08	6	39062676	2	rs9380826	0.00251756	intronic	GLP1R
FG	rs17168486		3.2268e-25	7	14858657	1			intronic	DGKB
FG	rs1974619		7.41267e-20	7	15025675	2	rs17168486	0.00742687	intergenic	DGKB(dist=50817),AGMO(dist=174642)
FG	rs730497		3.38014e-63	7	44184122	1			intronic	GCK
FG	rs2908290		3.77623e-15	7	44176538	2	rs730497	0.000537681	intronic	GCK
FG	rs10811660		2.18096e-37	9	22134069	1			intergenic	CDKN2B-AS1(dist=12975),DMRTA1(dist=312755)
FG	rs7019778		5.74115e-06	9	22134652	2	rs10811660	0.45373	intergenic	CDKN2B-AS1(dist=13558),DMRTA1(dist=312172)
FG	rs163177		2.40552e-18	11	2817183	1			intronic	KCNQ1
FG	rs35957135		3.31139e-09	11	2698444	2	rs163177	8.73497e-05	ncRNA_exonic	KCNQ1OT1
FG	rs11839569		1.5561e-15	13	32986355	1			intergenic	LINC00423(dist=74703),KL(dist=30068)
FG	rs1438315561		1.80604e-08	13	32998802	2	rs11839569	0.00501821	intergenic	LINC00423(dist=87150),KL(dist=17621)
TC	rs7525649		2.82343e-11	1	55033483	1			intergenic	BSND(dist=16311),PCSK9(dist=5993)
TC	rs74492184		1.29459e-08	1	55164674	2	rs7525649	0.0101391	intronic	USP24
TC	rs77064258		1.98948e-24	1	62460056	1			intronic	DOCK7
TC	rs192218034		2.38091e-05	1	62128991	2	rs77064258	2.53602e-06	intronic	PATJ
TC	rs529192228		4.55093e-10	1	91801530	1			intronic	TGFBR3
TC	rs4622073		3.29321e-07	1	92789516	2	rs529192228	0.000889274	intronic	EVI5
TC	rs486142		2.60667e-09	1	234712862	1			intergenic	LOC101927787(dist=51938),LINC01132(dist=11180)
TC	rs2802950		8.34461e-07	1	234878288	2	rs486142	0.000150298	intergenic	PP2672(dist=118232),LOC101927851(dist=79055)
TC	rs13306194		1.5234e-70	2	21029662	1			exonic	APOB
TC	rs527429575		1.08817e-33	2	22324522	2	rs13306194	1.26036e-05	intergenic	LINC01822(dist=613870),LINC01884(dist=211957)
TC	rs934197		3.94755e-27	2	21044589	2	rs13306194	0.0113908	upstream	APOB(dist=516)
TC	rs6547692		1.1021e-38	2	27512105	1			intronic	GCKR
TC	rs813592		2.5557e-06	2	27499104	2	rs6547692	0.152954	intronic	GCKR
TC	rs119480069		1.11164e-16	2	43824071	1			exonic	ABCG5
TC	rs149613830		2.05968e-08	2	43728417	2	rs119480069	6.86246e-05	intronic	PLEKHH2
TC	rs9994887		2.78481e-09	4	68671757	1			intergenic	UGT2B15(dist=1105),UGT2B10(dist=144237)
TC	rs293440		6.50388e-07	4	68719023	2	rs9994887	0.853557	intergenic	UGT2B15(dist=48371),UGT2B10(dist=96971)
TC	rs10474433		2.89213e-33	5	75321018	1			intergenic	ANKRD31(dist=84140),HMGCR(dist=16150)
TC	rs150454634		8.77174e-09	5	75370169	2	rs10474433	0.00632088	UTR3	CERT1
TC	rs12657266		1.9341e-27	5	156968992	1			intergenic	TIMD4(dist=5766),HAVCR1(dist=60421)
TC	rs117033847		7.34575e-06	5	157025306	2	rs12657266	0.0161525	intergenic	TIMD4(dist=62080),HAVCR1(dist=4107)
TC	rs9386258		1.45807e-11	6	100838460	1			intronic	ASCC3
TC	rs241816		8.71693e-05	6	100431775	2	rs9386258	0.00652222	intronic	SIM1
TC	rs73596816		3.03794e-18	6	160596331	1			intronic	LPA
TC	rs188951644		6.09736e-18	6	160687260	2	rs73596816	0.00226734	intergenic	LPA(dist=23001),PLG(dist=14933)
TC	rs555844715		4.66898e-09	7	44228566	1			intronic	CAMK2B
TC	rs764300904		7.70001e-06	7	44539469	2	rs555844715	4.44102e-05	exonic	NPC1L1
TC	rs2980882		9.09618e-24	8	125468458	1			intergenic	TRIB1(dist=30053),LINC00861(dist=454065)
TC	rs12677676		4.2448e-05	8	125490284	2	rs2980882	0.185366	intergenic	TRIB1(dist=51879),LINC00861(dist=432239)
TC	rs2575876		3.5964e-51	9	104903458	1			intronic	ABCA1
TC	rs4149307		2.73732e-22	9	104827463	2	rs2575876	0.011233	intronic	ABCA1
TC	rs60191209		3.43322e-13	10	112229237	1			intergenic	GPAM(dist=45472),TECTB(dist=54163)
TC	rs1807800		3.53448e-12	10	112153794	2	rs60191209	1.67536e-05	intronic	GPAM
TC	rs998870472	Yes	5.07432e-27	11	5245613	1			upstream	BGLT3(dist=67)
TC	rs2342387		3.45409e-10	11	5671209	2	rs998870472	0.000195225	intronic	TRIM5
TC	rs662799		3.49988e-54	11	116792991	1			upstream	APOA5(dist=571)
TC	rs33984246		2.12975e-07	11	116789734	2	rs662799	0.0575026	UTR3	APOA5
TC	rs1532085		2.63841e-34	15	58391167	1			intergenic	AQP9(dist=205256),LIPC(dist=40824)
TC	rs2070895		1.52961e-30	15	58431740	2	rs1532085	0.0109728	upstream	LIPC(dist=251)
TC	rs183130		5.65406e-26	16	56957451	1			intergenic	HERPUD1(dist=12587),CETP(dist=4499)
TC	rs17231569		2.23937e-07	16	56965866	2	rs183130	0.0311034	intronic	CETP
TC	rs3852789		4.56702e-23	16	72194607	1			intergenic	PMFBP1(dist=22157),LINC01572(dist=86295)
TC	rs117891475		4.12261e-29	16	72113517	2	rs3852789	0.0340942	downstream	DHX38(dist=605)
TC	rs4794047		7.70262e-11	17	47685639	1			downstream	KPNB1(dist=134)
TC	rs33983467		5.50401e-05	17	48025538	2	rs4794047	0.015915	downstream	COPZ2(dist=629)
TC	rs11082764		4.6512e-35	18	49593209	1			UTR3	LIPG
TC	rs1943973		4.17044e-19	18	49653146	2	rs11082764	0.0025684	intergenic	LIPG(dist=53962),ACAA2(dist=129018)
TC	rs2738464		8.22484e-62	19	11131631	1			UTR3	LDLR
TC	rs2278426		5.33005e-53	19	11239812	2	rs2738464	0.00382853	exonic	ANGPTL8
TC	rs141622900		4.6221e-303	19	44923535	1			intergenic	APOC1(dist=4191),APOC1P1(dist=3268)
TC	rs12972970		9.93967e-41	19	44884339	2	rs141622900	0.0100327	intronic	NECTIN2
TC	rs6029632		1.17155e-15	20	41331702	1			intergenic	ZHX3(dist=31582),LPIN3(dist=9119)
TC	rs4812441		2.51163e-08	20	40559285	2	rs6029632	0.000537548	intergenic	LINC01370(dist=550756),MAFB(dist=126563)
TC	rs5753021	Yes	1.77765e-10	22	30133752	1			intronic	HORMAD2
TC	rs141433657	Yes	8.1059e-07	22	30397978	2	rs5753021	0.00388844	intronic	SEC14L2
TG	rs1318005		1.67277e-15	2	20991336	1			intergenic	LDAH(dist=168206),APOB(dist=10093)
TG	rs13306194		7.06691e-11	2	21029662	2	rs1318005	0.00876852	exonic	APOB
TG	rs6547692		3.5539e-112	2	27512105	1			intronic	GCKR
TG	rs143881585		4.95982e-15	2	27498323	2	rs6547692	0.0108936	exonic	GCKR
TG	rs2857860		9.98602e-11	4	3328062	1			intronic	RGS12
TG	rs16844330		5.25874e-07	4	3422504	2	rs2857860	0.026312	exonic	RGS12
TG	rs465002		6.13194e-10	5	56512648	1			ncRNA_intronic	C5orf67
TG	rs9687832		3.75757e-06	5	56565768	2	rs465002	0.0134564	ncRNA_intronic	C5orf67
TG	rs77237194		2.27034e-74	8	20007944	1			intergenic	LPL(dist=40685),SLC18A1(dist=136911)
TG	rs565084540		6.83097e-26	8	19960248	2	rs77237194	0.000417437	intronic	LPL
TG	rs2954017		1.68675e-41	8	125464631	1			intergenic	TRIB1(dist=26226),LINC00861(dist=457892)
TG	rs2954038		4.91763e-07	8	125495147	2	rs2954017	0.473334	intergenic	TRIB1(dist=56742),LINC00861(dist=427376)
TG	rs7350481		0	11	116715567	1			intergenic	LINC02702(dist=57315),BUD13(dist=32603)
TG	rs662799		9.9361e-269	11	116792991	2	rs7350481	0.683673	upstream	APOA5(dist=571)
TG	rs1532085		7.08651e-18	15	58391167	1			intergenic	AQP9(dist=205256),LIPC(dist=40824)
TG	rs2070895		3.74363e-09	15	58431740	2	rs1532085	0.0109728	upstream	LIPC(dist=251)
TG	rs58542926		2.80484e-24	19	19268740	1			exonic	TM6SF2
TG	rs200345588		2.83798e-05	19	19638331	2	rs58542926	5.81062e-05	splicing	GMIP
TG	rs483082		8.66645e-73	19	44912921	1			intergenic	APOE(dist=3526),APOC1(dist=1404)
TG	rs439401		1.18203e-13	19	44911194	2	rs483082	0.301781	intergenic	APOE(dist=1799),APOC1(dist=3131)
TG	rs148753678		9.09193e-11	20	45907567	1			intronic	PLTP
TG	rs2868346		1.14097e-05	20	45919331	2	rs148753678	0.0270811	intergenic	PLTP(dist=6967),PCIF1(dist=15352)
HDL-C	rs1300035001		3.01749e-09	3	48410132	1			intronic	PLXNB1
HDL-C	rs13063312		2.97616e-05	3	48624552	2	rs1300035001	0.000535181	intergenic	TMEM89(dist=2783),SLC26A6(dist=1171)
HDL-C	rs376663293		1.83245e-14	3	52511910	1			intronic	STAB1
HDL-C	rs529756146		3.53567e-05	3	53807070	2	rs376663293	0.00391067	intronic	CACNA1D
HDL-C	rs958868		2.6183e-19	4	99632066	1			intergenic	MTTP(dist=8069),C4orf54(dist=4465)
HDL-C	rs3846448		2.42344e-05	4	99333778	2	rs958868	0.000661891	intergenic	ADH1B(dist=12377),ADH1C(dist=2719)
HDL-C	rs6905288		9.43025e-18	6	43791136	1			intergenic	VEGFA(dist=4650),LINC02537(dist=53740)
HDL-C	rs1480751998		2.24643e-05	6	43745109	2	rs6905288	0.0205346	intergenic	MRPS18A(dist=57297),VEGFA(dist=25100)
HDL-C	rs572295823		4.91392e-19	7	80661109	1			exonic	CD36
HDL-C	rs181495259		4.04403e-10	7	80759234	2	rs572295823	1.74506e-05	intronic	SEMA3C
HDL-C	rs35495249		1.65998e-85	8	20007998	1			intergenic	LPL(dist=40739),SLC18A1(dist=136857)
HDL-C	rs565084540		9.60327e-38	8	19960248	2	rs35495249	0.000808256	intronic	LPL
HDL-C	rs2954038		2.68873e-10	8	125495147	1			intergenic	TRIB1(dist=56742),LINC00861(dist=427376)
HDL-C	rs2954019		3.30745e-05	8	125465517	2	rs2954038	0.0724652	intergenic	TRIB1(dist=27112),LINC00861(dist=457006)
HDL-C	rs1883025		2.59476e-65	9	104902020	1			intronic	ABCA1
HDL-C	rs1883023		1.1453e-28	9	104802565	2	rs1883025	0.000181572	intronic	ABCA1
HDL-C	rs11195876		1.20165e-14	10	112289955	1			intronic	TECTB
HDL-C	rs140956697		2.84565e-13	10	111958691	2	rs11195876	4.9962e-05	intergenic	HEAT2(dist=840095),GPAM(dist=191174)
HDL-C	rs73366917		8.61275e-10	10	121156240	1			intergenic	WDR11(dist=246716),FGFR2(dist=322090)
HDL-C	rs1907218		2.28971e-05	10	121210702	2	rs73366917	0.0359789	intergenic	WDR11(dist=301178),FGFR2(dist=267628)
HDL-C	rs662799		3.9274e-232	11	116792991	1			upstream	APOA5(dist=571)
HDL-C	rs3741297		1.36427e-76	11	116786951	2	rs662799	0.183221	intronic	ZPR1
HDL-C	rs12146828		2.02176e-15	12	7586745	1			intergenic	CD163(dist=82927),APOBEC1(dist=62655)
HDL-C	rs11054354		5.94427e-05	12	7537297	2	rs12146828	0.170673	intergenic	CD163(dist=33479),APOBEC1(dist=112103)
HDL-C	rs2241210		9.50999e-10	12	109512339	1			intronic	UBE3B
HDL-C	rs7298135		5.77388e-05	12	109260761	2	rs2241210	0.00993122	intronic	ACACB
HDL-C	rs73231950		1.75188e-13	12	123297492	1			intronic	SBNO1
HDL-C	rs1696352		6.41986e-07	12	122716390	2	rs73231950	0.066844	exonic	HCAR3
HDL-C	rs2070895		1.39802e-88	15	58431740	1			upstream	LIPC(dist=251)
HDL-C	rs261291		3.30057e-69	15	58387979	2	rs2070895	0.00700599	intergenic	AQP9(dist=202068),LIPC(dist=44012)
HDL-C	rs247617		0	16	56956804	1			intergenic	HERPUD1(dist=11940),CETP(dist=5146)
HDL-C	rs12720922		3.86092e-79	16	56966973	2	rs247617	0.0309588	intronic	CETP
HDL-C	rs11082764		1.00656e-67	18	49593209	1			UTR3	LIPG
HDL-C	rs1943973		7.84328e-33	18	49653146	2	rs11082764	0.0025684	intergenic	LIPG(dist=53962),ACAA2(dist=129018)
HDL-C	rs34342646		1.29886e-26	19	44884873	1			intronic	NECTIN2
HDL-C	rs141622900		5.5074e-19	19	44923535	2	rs34342646	0.0100327	intergenic	APOC1(dist=4191),APOC1P1(dist=3268)
HDL-C	rs2868346		2.9027e-24	20	45919331	1			intergenic	PLTP(dist=6967),PCIF1(dist=15352)
HDL-C	rs79645412		1.25152e-14	20	45960177	2	rs2868346	0.0283415	intronic	ZNF335
LDL-C	rs7525649		2.00441e-13	1	55033483	1			intergenic	BSND(dist=16311),PCSK9(dist=5993)
LDL-C	rs757143429		7.09285e-09	1	55058155	2	rs7525649	0.000218718	exonic	PCSK9
LDL-C	rs529192228		1.22561e-09	1	91801530	1			intronic	TGFBR3
LDL-C	rs6604024		9.02543e-06	1	92790780	2	rs529192228	0.000394342	intronic	EVI5
LDL-C	rs10801558	Yes	2.82976e-09	1	196729914	1			intronic	CFH
LDL-C	rs10922149	Yes	1.75603e-05	1	196940900	2	rs10801558	0.0736289	intergenic	CFHR4(dist=22267),CFHR2(dist=2838)
LDL-C	rs57825321		8.76674e-62	2	21024193	1			intronic	APOB
LDL-C	rs17399144		2.81852e-29	2	21082813	2	rs57825321	0.00939475	intergenic	APOB(dist=38740),TDRD15(dist=41173)
LDL-C	rs527429575		1.38988e-39	2	22324522	2	rs57825321	1.92442e-05	intergenic	LINC01822(dist=613870),LINC01884(dist=211957)
LDL-C	rs119480069		4.50041e-16	2	43824071	1			exonic	ABCG5
LDL-C	rs575127146		4.4576e-08	2	43814669	2	rs119480069	4.77441e-05	intronic	ABCG5,DYNC2LI1
LDL-C	rs3064191		4.9685e-41	5	75343719	1			intronic	HMGCR
LDL-C	rs10067900		1.51084e-12	5	75410836	2	rs3064191	0.27804	intronic	CERT1
LDL-C	rs12657266		5.3887e-25	5	156968992	1			intergenic	TIMD4(dist=5766),HAVCR1(dist=60421)
LDL-C	rs117033847		2.23398e-05	5	157025306	2	rs12657266	0.0161525	intergenic	TIMD4(dist=62080),HAVCR1(dist=4107)
LDL-C	rs12209186		1.24941e-12	6	100881405	1			upstream	ASCC3(dist=33)
LDL-C	rs6910699		8.58345e-05	6	101042499	2	rs12209186	0.0485768	intergenic	ASCC3(dist=161127),GRIK2(dist=356486)
LDL-C	rs73596816		1.26813e-21	6	160596331	1			intronic	LPA
LDL-C	rs188951644		3.76296e-21	6	160687260	2	rs73596816	0.00226734	intergenic	LPA(dist=23001),PLG(dist=14933)
LDL-C	rs555844715		1.10356e-08	7	44228566	1			intronic	CAMK2B
LDL-C	rs764300904		9.59539e-06	7	44539469	2	rs555844715	4.44102e-05	exonic	NPC1L1
LDL-C	rs1807800		5.29542e-10	10	112153794	1			intronic	GPAM
LDL-C	rs60191209		4.9648e-08	10	112229237	2	rs1807800	1.67536e-05	intergenic	GPAM(dist=45472),TECTB(dist=54163)
LDL-C	rs998870472		5.51737e-17	11	5245613	1			upstream	BGLT3(dist=67)
LDL-C	rs1976339		4.25882e-10	11	5663172	2	rs998870472	1.17421e-05	downstream	TRIM5(dist=23)
LDL-C	rs117891475		1.30767e-21	16	72113517	1			downstream	DHX38(dist=605)
LDL-C	rs3852789		1.04938e-26	16	72194607	2	rs117891475	0.0340942	intergenic	PMFBP1(dist=22157),LINC01572(dist=86295)
LDL-C	rs4794047		2.95965e-11	17	47685639	1			downstream	KPNB1(dist=134)
LDL-C	rs12935890		9.8084e-05	17	48013403	2	rs4794047	0.0168581	intergenic	CDK5RAP3(dist=31617),COPZ2(dist=12764)
LDL-C	rs8077252		2.52194e-08	17	69088921	1			intronic	ABCA6
LDL-C	rs768295380		8.9035e-06	17	68757243	2	rs8077252	6.8834e-05	intergenic	LINC01482(dist=77637),ABCA8(dist=110044)
LDL-C	rs2738464		5.51226e-69	19	11131631	1			UTR3	LDLR
LDL-C	rs920352257		4.33095e-41	19	10691437	2	rs2738464	0.000252264	UTR3	ILF3
LDL-C	rs445925		0	19	44912383	1			intergenic	APOE(dist=2988),APOC1(dist=1942)
LDL-C	rs394819		3.8788e-141	19	44901322	2	rs445925	0.122351	intronic	TOMM40
LDL-C	rs6131973		1.2576e-12	20	17575540	1			intronic	DSTN
LDL-C	rs2328223		7.83609e-10	20	17865277	2	rs6131973	0.000205637	intergenic	BANF2(dist=129405),SNX5(dist=76323)
LDL-C	rs6029632		2.3535e-13	20	41331702	1			intergenic	ZHX3(dist=31582),LPIN3(dist=9119)
LDL-C	rs4812441		1.19215e-06	20	40559285	2	rs6029632	0.000537548	intergenic	LINC01370(dist=550756),MAFB(dist=126563)
VLDL-C	rs1320143		1.06196e-20	2	20989476	1			intergenic	LDAH(dist=166346),APOB(dist=11953)
VLDL-C	rs13306194		1.5071e-10	2	21029662	2	rs1320143	0.00867691	exonic	APOB
VLDL-C	rs6547692		6.28221e-56	2	27512105	1			intronic	GCKR
VLDL-C	rs813592		1.63019e-09	2	27499104	2	rs6547692	0.152954	intronic	GCKR
VLDL-C	rs73193354		1.36335e-08	4	3298808	1			intergenic	MSANTD1(dist=42195),RGS12(dist=15339)
VLDL-C	rs16844330		1.08095e-05	4	3422504	2	rs73193354	0.0258875	exonic	RGS12
VLDL-C	rs79236614		1.01116e-61	8	20002949	1			intergenic	LPL(dist=35690),SLC18A1(dist=141906)
VLDL-C	rs565084540		5.92363e-49	8	19960248	2	rs79236614	0.000416055	intronic	LPL
VLDL-C	rs2954017		2.99504e-45	8	125464631	1			intergenic	TRIB1(dist=26226),LINC00861(dist=457892)
VLDL-C	rs16900608		8.30363e-05	8	125447390	2	rs2954017	0.0255036	intergenic	TRIB1(dist=8985),LINC00861(dist=475133)
VLDL-C	rs1883025	Yes	5.3714e-21	9	104902020	1			intronic	ABCA1
VLDL-C	rs4149307	Yes	2.4687e-16	9	104827463	2	rs1883025	0.0113636	intronic	ABCA1
VLDL-C	rs59776913	Yes	2.6951e-08	10	72888987	1			intergenic	MCU(dist=1293),OIT3(dist=4752)
VLDL-C	rs188539198	Yes	7.03701e-05	10	72425542	2	rs59776913	0.00286925	intronic	MICU1
VLDL-C	rs370724533	Yes	1.82722e-11	11	56742322	1			downstream	OR9G4(dist=506)
VLDL-C	rs118041189	Yes	4.76516e-05	11	56347213	2	rs370724533	1.76848e-07	downstream	OR8K1(dist=215)
VLDL-C	rs7350481		0	11	116715567	1			intergenic	LINC02702(dist=57315),BUD13(dist=32603)
VLDL-C	rs75198898		0	11	116779090	2	rs7350481	0.0133272	intronic	ZPR1
VLDL-C	rs201010974	Yes	5.6344e-10	12	109227395	1			exonic	ACACB
VLDL-C	rs12013	Yes	5.56552e-08	12	109267806	2	rs201010974	0.00150628	UTR3	ACACB
VLDL-C	rs12231737	Yes	2.38977e-09	12	112136812	1			intronic	TRAFD1
VLDL-C	rs528043771	Yes	7.50009e-05	12	112414861	2	rs12231737	0.00110705	intronic	RPL6
VLDL-C	rs1532085		1.54153e-78	15	58391167	1			intergenic	AQP9(dist=205256),LIPC(dist=40824)
VLDL-C	rs2070895		9.48174e-62	15	58431740	2	rs1532085	0.0109728	upstream	LIPC(dist=251)
VLDL-C	rs36229491	Yes	1.28795e-18	16	56960332	1			intergenic	HERPUD1(dist=15468),CETP(dist=1618)
VLDL-C	rs12720922	Yes	3.62919e-12	16	56966973	2	rs36229491	0.0322486	intronic	CETP
VLDL-C	rs150641967		8.18686e-16	19	19259531	1			intronic	HAPLN4
VLDL-C	rs200345588		9.14416e-05	19	19638331	2	rs150641967	0.000105491	splicing	GMIP
VLDL-C	rs445925		0	19	44912383	1			intergenic	APOE(dist=2988),APOC1(dist=1942)
VLDL-C	rs394819	Yes	1.16039e-31	19	44901322	2	rs445925	0.122351	intronic	TOMM40
SBP	rs73029563		1.84407e-26	2	164151656	1			intergenic	FIGN(dist=415648),GRB14(dist=340761)
SBP	rs10200995		1.26157e-09	2	163591875	2	rs73029563	0.000300462	intergenic	KCNH7(dist=753108),FIGN(dist=10741)
SBP	rs9327287		5.00919e-12	5	123183919	1			intronic	PRDM6
SBP	rs146527211		4.02402e-05	5	122784918	2	rs9327287	0.00569835	intronic	SNX2
SBP	rs13243033		4.31972e-08	7	27208754	1			intergenic	HOTTIP(dist=1495),EVX1-AS(dist=32675)
SBP	rs985652		1.17249e-05	7	27158464	2	rs13243033	0.00340115	intergenic	HOXA7(dist=1789),HOXA9(dist=3974)
SBP	rs11191548		1.51551e-18	10	103086421	1			UTR3	CNNM2
SBP	rs556167501		5.52681e-05	10	103042056	2	rs11191548	0.0129556	intronic	CNNM2
SBP	rs11105376		1.61483e-25	12	89694991	1			intronic	ATP2B1
SBP	rs1246062633		3.64586e-05	12	90190415	2	rs11105376	0.000864308	intergenic	LINC02399(dist=240689),LINC02392(dist=102903)
SBP	rs3745688		1.18063e-09	19	11402154	1			intronic	RGL3
SBP	rs139306531		4.42366e-05	19	11085680	2	rs3745688	0.000489297	intergenic	SMARCA4(dist=23212),BM450697(dist=3388)
DBP	rs73029563		3.68981e-19	2	164151656	1			intergenic	FIGN(dist=415648),GRB14(dist=340761)
DBP	rs10200995		1.10409e-07	2	163591875	2	rs73029563	0.000300462	intergenic	KCNH7(dist=753108),FIGN(dist=10741)
DBP	rs62188266		2.77245e-08	2	182435036	1			intronic	PDE1A
DBP	rs1921150		1.23127e-06	2	182128713	2	rs62188266	1.0861e-05	intronic	PPP1R1C
DBP	rs13124075		5.65827e-12	4	110427909	1			intergenic	ELOVL6(dist=229294),ENPEP(dist=48246)
DBP	rs565552035		1.28578e-05	4	110038242	2	rs13124075	0.000552818	intergenic	EGF(dist=24476),ELOVL6(dist=7604)
DBP	rs12258052		1.94895e-10	10	94276939	1			intronic	PLCE1
DBP	rs1020839421		6.78954e-05	10	94153021	2	rs12258052	0.000542604	intronic	PLCE1
DBP	rs2489741		6.54991e-14	10	102720118	1			intronic	SFXN2
DBP	rs11191548		1.07617e-05	10	103086421	2	rs2489741	0.244316	UTR3	CNNM2
DBP	rs4842675		1.35148e-19	12	89681466	1			intronic	ATP2B1
DBP	rs4240744		6.4441e-06	12	89907888	2	rs4842675	0.0262491	intergenic	ATP2B1-AS1(dist=195936),LINC02399(dist=39805)
PR	rs6696167	Yes	1.13278e-17	1	150761603	1			intronic	CTSS
PR	rs117136402	Yes	8.86336e-05	1	151184898	2	rs6696167	0.00844604	intronic	VPS72
PR	rs71301827		7.21529e-09	3	53389316	1			intergenic	DCP1A(dist=41773),CACNA1D(dist=105295)
PR	rs74382966		4.82914e-08	3	53609563	2	rs71301827	0.00602918	intronic	CACNA1D
PR	rs6845865		2.31656e-13	4	148053451	1			intronic	ARHGAP10
PR	rs72728461		3.76143e-06	4	148278239	2	rs6845865	1.37163e-05	intronic	NR3C2
PR	rs2091624		1.03855e-63	6	121780609	1			intergenic	GJA1(dist=330882),HSF2(dist=618942)
PR	rs3805788		2.43638e-58	6	121436744	2	rs2091624	0.0057899	intronic	GJA1
PR	rs422068		1.53314e-28	14	23395595	1			intronic	MYH6
PR	rs73604573		1.00015e-22	14	23388721	2	rs422068	0.0310345	intronic	MYH6
PR	rs36418		6.46911e-15	14	71887014	1			intergenic	SIPA1L1(dist=145805),RGS6(dist=45157)
PR	rs73294955		2.11499e-08	14	72418854	2	rs36418	0.000478231	intronic	RGS6
PR	rs1205434		1.73484e-19	20	38241114	1			exonic	KIAA1755
PR	rs1534966		5.4958e-05	20	38208894	2	rs1205434	0.340665	intergenic	TGM2(dist=42386),KIAA1755(dist=1609)
PP	rs16849211		7.71606e-15	2	164043173	1			intergenic	FIGN(dist=307165),GRB14(dist=449244)
PP	rs7556898		3.05645e-06	2	164152003	2	rs16849211	0.23477	intergenic	FIGN(dist=415995),GRB14(dist=340414)
PP	rs9310842		5.16502e-11	3	27328274	1			intronic	NEK10
PP	rs3846010		2.44188e-05	3	27640550	2	rs9310842	0.000551499	intergenic	SLC4A7(dist=156166),EOMES(dist=75399)
PP	rs463106		1.12157e-11	5	123166873	1			intronic	PRDM6
PP	rs1428387		7.44163e-07	5	123369550	2	rs463106	0.00400773	intronic	CEP120
PP	rs7767179		2.87071e-08	6	121798943	1			intergenic	GJA1(dist=349216),HSF2(dist=600608)
PP	rs2071165		8.276e-08	6	121435063	2	rs7767179	0.00539028	upstream	GJA1(dist=583)
MAP	rs73029563		5.51818e-24	2	164151656	1			intergenic	FIGN(dist=415648),GRB14(dist=340761)
MAP	rs10200995		5.39912e-10	2	163591875	2	rs73029563	0.000300462	intergenic	KCNH7(dist=753108),FIGN(dist=10741)
MAP	rs56743174		1.78671e-08	3	169096418	1			intronic	MECOM
MAP	rs201850718		6.29648e-05	3	169597561	2	rs56743174	0.0039484	intronic	MECOM
MAP	rs13124075		1.4628e-11	4	110427909	1			intergenic	ELOVL6(dist=229294),ENPEP(dist=48246)
MAP	rs565552035		9.10919e-05	4	110038242	2	rs13124075	0.000552818	intergenic	EGF(dist=24476),ELOVL6(dist=7604)
MAP	rs4736308		1.2556e-09	8	142865910	1			intergenic	GML(dist=19059),CYP11B1(dist=6447)
MAP	rs187078041		8.44104e-05	8	142484398	2	rs4736308	0.000390338	intronic	ADGRB1
MAP	rs12217501		5.5297e-17	10	103092132	1			intronic	NT5C2
MAP	rs7077678		5.22215e-06	10	102678808	2	rs12217501	0.236485	intronic	ARL3
MAP	rs7923035		2.68062e-10	10	113961964	1			intergenic	NHLRC2(dist=44772),ADRB1(dist=81902)
MAP	rs7086063		1.22327e-05	10	114084286	2	rs7923035	0.0156136	intergenic	ADRB1(dist=37382),CCDC186(dist=36576)
MAP	rs12579302		6.54301e-24	12	89656726	1			intronic	ATP2B1
MAP	rs4240744		6.6619e-05	12	89907888	2	rs12579302	0.0260502	intergenic	ATP2B1-AS1(dist=195936),LINC02399(dist=39805)
RBC	rs12022657		1.81878e-18	1	156344356	1			intronic	TSACC
RBC	rs76872124		4.36097e-08	1	155179729	2	rs12022657	0.00343161	exonic	TRIM46
RBC	rs12132271		1.31369e-15	1	198625788	1			intergenic	ATP6V1G3(dist=84843),PTPRC(dist=13180)
RBC	rs16844101		3.94724e-06	1	199042410	2	rs12132271	0.00198182	ncRNA_intronic	LINC01221
RBC	rs10168349		1.09156e-22	2	46133768	1			intronic	PRKCE
RBC	rs116611511		1.36602e-07	2	46372891	2	rs10168349	0.000533926	intronic	EPAS1
RBC	rs9876137		1.14875e-20	3	16919773	1			intronic	PLCL2
RBC	rs116184520		5.72887e-11	3	16849028	2	rs9876137	0.0358525	intergenic	DAZL(dist=243605),PLCL2(dist=35927)
RBC	rs172629		1.32007e-70	4	54541595	1			intergenic	LINC02283(dist=185491),LINC02260(dist=61616)
RBC	rs1507951		1.0421e-07	4	54494937	2	rs172629	0.138498	intergenic	LINC02283(dist=138833),LINC02260(dist=108274)
RBC	rs2736100		1.89834e-12	5	1286401	1			intronic	TERT
RBC	rs200952889		1.07249e-05	5	1064076	2	rs2736100	0.000522823	intronic	SLC12A7
RBC	rs142002554		1.0795e-09	6	16295116	1			exonic	GMPR
RBC	rs199716501		6.09186e-05	6	16327231	2	rs142002554	0.0028809	exonic	ATXN1
RBC	rs1611627		2.57049e-08	6	29830005	1			intronic	HLA-G
RBC	rs564335841		1.3978e-05	6	29617161	2	rs1611627	0.00295915	intronic	GABBR1
RBC	rs9270821		1.24936e-08	6	32602235	1			intergenic	HLA-DRB1(dist=12399),HLA-DQA1(dist=35171)
RBC	rs182289030		4.13359e-05	6	33015793	2	rs9270821	0.00687856	intergenic	HLA-DOA(dist=6202),HLA-DPA1(dist=48776)
RBC	rs71714426		3.94263e-44	6	41948133	1			intronic	CCND3
RBC	rs11962743		3.05314e-10	6	41768718	2	rs71714426	0.078052	intergenic	PGC(dist=21317),FRS3(dist=1458)
RBC	rs4454139		3.51707e-08	6	55178438	1			intronic	HCRTR2
RBC	rs1354830	Yes	9.96054e-05	6	54751202	2	rs4454139	0.0280039	intergenic	TINAG(dist=361060),FAM83B(dist=95569)
RBC	rs4895440		2.686e-128	6	135105420	1			intergenic	HBS1L(dist=50598),MYB(dist=75888)
RBC	rs76732255		1.18259e-14	6	135087334	2	rs4895440	0.0574328	intergenic	HBS1L(dist=32512),MYB(dist=93974)
RBC	rs9801017		1.84901e-18	7	100638579	1			intronic	TFR2
RBC	rs369859204		1.27072e-13	7	100723127	2	rs9801017	0.00157512	exonic	EPO
RBC	rs12001427		4.66525e-10	9	127822752	1			intronic	ENG
RBC	rs117590853		4.13893e-05	9	127862782	2	rs12001427	0.000427905	intergenic	ENG(dist=8009),AK1(dist=3698)
RBC	rs2519093		6.43218e-33	9	133266456	1			intronic	ABO
RBC	rs8176722		2.41153e-19	9	133257367	2	rs2519093	0.0549664	intronic	ABO
RBC	rs1028909881		0	11	5071456	1			downstream	OR52E1(dist=760)
RBC	rs998870472		5.21544e-94	11	5245613	2	rs1028909881	0.641275	upstream	BGLT3(dist=67)
RBC	rs34328537		1.2849e-10	11	9768382	1			ncRNA_intronic	SBF2-AS1
RBC	rs72852806		7.2604e-06	11	10333504	2	rs34328537	0.00356142	ncRNA_intronic	CAND1.11
RBC	rs115535790		1.40271e-09	13	40694192	1			intergenic	FOXO1(dist=27551),MIR320D1(dist=33627)
RBC	rs9549254		6.14089e-06	13	40660626	2	rs115535790	0.00224194	intronic	FOXO1
RBC	rs375498857		0	16	377772	1			exonic	TMEM8A
RBC	rs1211375		7.53131e-13	16	190281	2	rs375498857	0.0139023	intronic	LUC7L
WBC	rs6432541		1.34399e-12	2	159594316	1			intronic	BAZ2B
WBC	rs12692570		1.36323e-06	2	159870088	2	rs6432541	0.059816	intronic	LY75,LY75-CD302
WBC	rs3806792		1.9612e-09	4	74099557	1			upstream	CXCL2(dist=362)
WBC	rs1431705167		4.91602e-08	4	74097158	2	rs3806792	0.000688572	UTR3	CXCL2
WBC	rs17005896		3.97649e-15	4	82629015	1			downstream	SCD5(dist=524)
WBC	rs13131243		3.36534e-06	4	83019764	2	rs17005896	0.000217221	intergenic	LIN54(dist=6823),COPS4(dist=15419)
WBC	rs2524144		1.83998e-14	6	31295573	1			ncRNA_intronic	LINC02571
WBC	rs1056429		3.71719e-08	6	31354106	2	rs2524144	0.0194108	UTR3	HLA-B
WBC	rs35959442		8.00553e-19	6	135103041	1			intergenic	HBS1L(dist=48219),MYB(dist=78267)
WBC	rs56076748		8.39519e-07	6	135093071	2	rs35959442	0.0564104	intergenic	HBS1L(dist=38249),MYB(dist=88237)
WBC	rs16936450		5.83757e-44	8	69811180	1			intronic	SLCO5A1
WBC	rs3750266		1.17356e-29	8	69832577	2	rs16936450	0.111193	exonic	SLCO5A1
WBC	rs2163950		1.02326e-16	8	129585339	1			ncRNA_intronic	CCDC26
WBC	rs2163951		4.40908e-05	8	129591111	2	rs2163950	0.0101116	ncRNA_intronic	CCDC26
WBC	rs57040666	Yes	1.81128e-47	10	50639968	1			intergenic	SGMS1-AS1(dist=8332),ASAH2B(dist=99968)
WBC	rs3011780	Yes	5.53197e-08	10	50528032	2	rs57040666	0.0511014	intronic	SGMS1
WBC	rs1989278		3.36177e-09	11	114126363	1			intronic	ZBTB16
WBC	rs2846629		2.11726e-07	11	114071034	2	rs1989278	0.00127505	intronic	ZBTB16
WBC	rs55846942		1.71797e-62	17	40008217	1			intergenic	PSMD3(dist=10258),CSF3(dist=7223)
WBC	rs3816471		4.48736e-07	17	39984271	2	rs55846942	0.0848684	intronic	PSMD3
Hb	rs76872124		4.55335e-14	1	155179729	1			exonic	TRIM46
Hb	rs371382391		1.1755e-09	1	155420617	2	rs76872124	0.000899959	intronic	ASH1L
Hb	rs10168349		1.3501e-28	2	46133768	1			intronic	PRKCE
Hb	rs189807021		3.27752e-15	2	46356442	2	rs10168349	0.00185238	intronic	EPAS1
Hb	rs142002554		2.21479e-12	6	16295116	1			exonic	GMPR
Hb	rs1287986593		4.44119e-05	6	16522481	2	rs142002554	0.000140346	intronic	ATXN1
Hb	rs369859204		1.02035e-15	7	100723127	1			exonic	EPO
Hb	rs147732016		1.51134e-07	7	100670785	2	rs369859204	6.69204e-05	intergenic	LOC105375429(dist=4359),GNB2(dist=2955)
Hb	rs11545664		4.60905e-08	9	127843106	1			exonic	ENG
Hb	rs12001427		4.03289e-05	9	127822752	2	rs11545664	0.0141176	intronic	ENG
Hb	rs2519093		8.38507e-27	9	133266456	1			intronic	ABO
Hb	rs8176743		1.24698e-14	9	133256028	2	rs2519093	0.0546009	exonic	ABO
Hb	rs998870472		1.1312e-273	11	5245613	1			upstream	BGLT3(dist=67)
Hb	rs184764790		4.87698e-10	11	4534397	2	rs998870472	9.29333e-05	intergenic	OR52K1(dist=44489),OR52M1(dist=10794)
Hb	rs375498857		0	16	377772	1			exonic	TMEM8A
Hb	rs15564		4.11591e-08	16	627854	2	rs375498857	0.00298649	UTR3	RAB40C
Hb	rs60533951		1.62904e-13	19	40794579	1			ncRNA_intronic	MIA-RAB4B,RAB4B-EGLN2
Hb	rs142208757		2.87203e-08	19	40631655	2	rs60533951	0.00127367	intergenic	LTBP4(dist=1835),NUMBL(dist=34251)
Hb	rs2280401		3.12146e-11	19	49496752	1			intronic	RPS11
Hb	rs10411771		6.31636e-05	19	49673429	2	rs2280401	0.00267032	intronic	BCL2L12
Hb	rs8134233		6.07952e-09	21	36446773	1			intergenic	CHAF1B(dist=27758),CLDN14(dist=13848)
Hb	rs78818508		3.89455e-05	21	36806288	2	rs8134233	0.000123449	intronic	HLCS
Hb	rs877908		2.12886e-41	22	37068584	1			intronic	TMPRSS6
Hb	rs12172465		2.07072e-11	22	37093733	2	rs877908	0.0499398	intronic	TMPRSS6
HCT	rs3814316		1.02812e-13	1	155177242	1			exonic	TRIM46
HCT	rs371382391		1.37779e-10	1	155420617	2	rs3814316	0.000629192	intronic	ASH1L
HCT	rs186996510		9.24172e-09	1	231421877	1			exonic	EGLN1
HCT	rs2437150		1.31792e-06	1	231352778	2	rs186996510	0.0171816	exonic	SPRTN
HCT	rs10168349		3.99028e-29	2	46133768	1			intronic	PRKCE
HCT	rs74898705		1.88163e-17	2	46361893	2	rs10168349	0.00185238	intronic	EPAS1
HCT	rs369859204		1.06526e-17	7	100723127	1			exonic	EPO
HCT	rs147732016		3.79841e-08	7	100670785	2	rs369859204	6.69204e-05	intergenic	LOC105375429(dist=4359),GNB2(dist=2955)
HCT	rs600038		7.38721e-23	9	133276354	1			intergenic	ABO(dist=1153),SURF6(dist=52422)
HCT	rs8176722		5.2699e-06	9	133257367	2	rs600038	0.0537733	intronic	ABO
HCT	rs998870472		5.0685e-173	11	5245613	1			upstream	BGLT3(dist=67)
HCT	rs147341630		2.45858e-05	11	4999362	2	rs998870472	0.282453	exonic	OR51L1
HCT	rs4792590		4.328e-10	17	8213797	1			intergenic	AURKB(dist=3222),LINC00324(dist=6833)
HCT	rs117629638		1.99697e-06	17	7911350	2	rs4792590	0.00182015	intronic	CHD3
HCT	rs60533951		2.79648e-12	19	40794579	1			ncRNA_intronic	MIA-RAB4B,RAB4B-EGLN2
HCT	rs142208757		5.30277e-10	19	40631655	2	rs60533951	0.00127367	intergenic	LTBP4(dist=1835),NUMBL(dist=34251)
HCT	rs13051241		2.68212e-09	21	36483556	1			intronic	CLDN14
HCT	rs8133029		5.13378e-05	21	36809268	2	rs13051241	7.26237e-06	intronic	HLCS
PLT	rs200983716		1.42366e-57	1	43465819	1			intergenic	SZT2(dist=11572),PTPRF(dist=60218)
PLT	rs149265851		7.07704e-18	1	43340495	2	rs200983716	0.00224291	exonic	MPL
PLT	rs2038479		1.50912e-22	1	171970150	1			intronic	DNM3
PLT	rs2208368		4.65508e-09	1	171923265	2	rs2038479	0.271222	intronic	DNM3
PLT	rs12567154		9.86891e-13	1	247547523	1			intronic	GCSAML
PLT	rs66858280		3.50135e-09	1	247878519	2	rs12567154	0.000956284	UTR3	TRIM58
PLT	rs35284483		6.61235e-17	2	159904625	1			exonic	LY75,LY75-CD302
PLT	rs78685880		2.44519e-11	2	159850033	2	rs35284483	0.00704667	exonic	LY75,LY75-CD302
PLT	rs1354034		8.48255e-40	3	56815721	1			intronic	ARHGEF3
PLT	rs9832626		1.02344e-05	3	56524288	2	rs1354034	1.35032e-05	intergenic	ERC2(dist=55821),CCDC66(dist=32868)
PLT	rs2293606		1.72019e-22	3	184388705	1			exonic	CHRD
PLT	rs34623301		1.06807e-08	3	184375252	2	rs2293606	0.144758	intronic	THPO
PLT	rs3822285		4.34094e-52	4	110008970	1			intronic	EGF
PLT	rs3796944		1.62896e-07	4	109952770	2	rs3822285	0.0864677	intronic	EGF
PLT	rs12657309		6.49059e-18	5	60910298	1			intronic	ERCC8
PLT	rs6449522		7.96247e-07	5	61241574	2	rs12657309	0.00406919	intergenic	SMIM15-AS1(dist=9494),LINC02057(dist=8987)
PLT	rs146239224		5.15189e-11	5	111711707	1			ncRNA_intronic	STARD4-AS1
PLT	rs140458263		6.11127e-05	5	111736526	2	rs146239224	0.00635299	ncRNA_intronic	STARD4-AS1
PLT	rs3788991		2.38529e-12	6	25599006	1			intronic	CARMIL1
PLT	rs138706294		2.89034e-05	6	26079757	2	rs3788991	0.00127125	intergenic	HIST1H1C(dist=23286),LOC108783645(dist=6533)
PLT	rs138706294		2.89034e-05	6	26079757	2	rs3788991	0.00127125	intergenic	HIST1H1C(dist=23286),LOC108783645(dist=6533)
PLT	rs138706294		2.89034e-05	6	26079757	2	rs3788991	0.00127125	intergenic	HIST1H1C(dist=23286),LOC108783645(dist=6533)
PLT	rs138706294		2.89034e-05	6	26079757	2	rs3788991	0.00127125	intergenic	HIST1H1C(dist=23286),LOC108783645(dist=6533)
PLT	rs113412960		2.49616e-32	6	36533022	1			intronic	STK38
PLT	rs201142146		1.6789e-05	6	35949724	2	rs113412960	0.000149358	intronic	SLC26A8
PLT	rs9395819		1.27603e-08	6	52779189	1			intergenic	GSTA2(dist=15714),GSTA1(dist=12182)
PLT	rs7775435		4.12627e-06	6	52388151	2	rs9395819	0.0020841	intronic	PAQR8
PLT	rs7758845		6.29855e-92	6	135107399	1			intergenic	HBS1L(dist=52577),MYB(dist=73909)
PLT	rs9389258		9.09216e-16	6	135040002	2	rs7758845	0.00113868	intronic	HBS1L
PLT	rs1800796		5.46958e-10	7	22726627	1			ncRNA_exonic	LOC541472
PLT	rs80085481		6.56893e-07	7	22657557	2	rs1800796	0.0339503	ncRNA_intronic	LOC401312
PLT	rs3211875		7.08996e-30	7	80658553	1			intronic	CD36
PLT	rs78929872		2.56503e-17	7	80567951	2	rs3211875	0.0235396	intergenic	GNAT3(dist=55887),CD36(dist=34256)
PLT	rs385893		4.95619e-50	9	4763176	1			intergenic	AK3(dist=21133),RCL1(dist=29658)
PLT	rs35842041		3.21399e-16	9	4831640	2	rs385893	0.00285504	intronic	RCL1
PLT	rs79343853		2.89432e-09	9	133270880	1			intronic	ABO
PLT	rs11243978		7.22232e-05	9	133006297	2	rs79343853	0.0130046	intergenic	GFI1B(dist=14600),SNORD141A(dist=14133)
PLT	rs10761760		5.57665e-19	10	63419392	1			intronic	JMJD1C
PLT	rs117029627		2.72739e-05	10	62790552	2	rs10761760	0.000160093	intergenic	ZNF365(dist=118541),ADO(dist=14168)
PLT	rs662799		1.25411e-10	11	116792991	1			upstream	APOA5(dist=571)
PLT	rs2072560		4.70423e-05	11	116791110	2	rs662799	0.687483	intronic	APOA5
PLT	rs2155380		2.26592e-54	11	119209327	1			intronic	CBL
PLT	rs1893033		1.71241e-16	11	119218345	2	rs2155380	0.260666	intronic	CBL
PLT	rs1558327		4.89857e-22	12	6179901	1			intergenic	VWF(dist=55226),CD9(dist=20045)
PLT	rs4149577		3.50913e-07	12	6338356	2	rs1558327	1.82707e-05	intronic	TNFRSF1A
PLT	rs4766462		3.1141e-47	12	111433337	1			intronic	SH2B3
PLT	rs79290585		1.86448e-27	12	111748839	2	rs4766462	0.00657452	intronic	ACAD10
PLT	rs4900545		2.09516e-16	14	102584795	1			intergenic	LINC02323(dist=28969),RCOR1(dist=7854)
PLT	rs1005776		7.44412e-07	14	102430336	2	rs4900545	0.00294606	intronic	TECPR2
PLT	rs7221322		1.19548e-10	17	35546753	1			intergenic	SLFN12L(dist=8892),SLFN14(dist=1372)
PLT	rs548941410		5.39079e-05	17	35809630	2	rs7221322	0.00250472	intronic	TAF15
PLT	rs850736		3.18735e-09	17	44369052	1			intergenic	FAM171A2(dist=5199),ITGA2B(dist=3129)
PLT	rs74978087		5.74481e-06	17	44574514	2	rs850736	0.00135874	intergenic	FZD2(dist=13252),LINC01180(dist=71850)
PLT	rs75354229		7.80717e-10	18	44498817	1			ncRNA_intronic	LINC01478
PLT	rs17707466		1.8806e-07	18	44558619	2	rs75354229	0.0160952	intergenic	LINC01601(dist=4716),SETBP1(dist=121454)
PLT	rs2306197		1.10808e-09	19	38721760	1			intronic	ACTN4
PLT	rs973009		2.08461e-06	19	38683692	2	rs2306197	0.00339584	intronic	ACTN4
PLT	rs583330		2.32574e-17	19	56123650	1			intergenic	ZNF787(dist=2355),ZNF444(dist=17637)
PLT	rs3810353		1.2548e-11	19	55180232	2	rs583330	0.000236703	UTR5	SYT5
PLT	rs6045612		1.87347e-11	20	1950355	1			ncRNA_intronic	PDYN-AS1
PLT	rs548475		3.37145e-06	20	1852343	2	rs6045612	0.000855392	intergenic	LOC100289473(dist=72597),SIRPA(dist=41824)
PLT	rs144203216		3.59331e-18	20	31274436	1			intergenic	DEFB115(dist=14804),DEFB116(dist=28776)
PLT	rs6121338		3.71551e-05	20	32098429	2	rs144203216	0.00438185	intronic	HCK
PLT	rs151352		2.65577e-14	20	59026940	1			UTR3	ATP5F1E
PLT	rs75881074		2.12182e-06	20	58809775	2	rs151352	1.42442e-06	intergenic	LOC105372695(dist=34964),MIR296(dist=7840)
PLT	rs181045861		3.45461e-13	22	20671302	1			intergenic	MED15(dist=83683),POM121L4P(dist=18253)
PLT	rs13055644		1.32627e-11	22	19703133	2	rs181045861	4.84251e-05	intergenic	LINC00895(dist=136294),SEPTIN5(dist=11370)
BUN	rs4971101		3.86344e-45	1	155185159	1			downstream	MUC1(dist=665),TRIM46(dist=665)
BUN	rs76872124		3.40769e-09	1	155179729	2	rs4971101	0.410847	exonic	TRIM46
BUN	rs7578633		1.76877e-12	2	113221073	1			intronic	PAX8
BUN	rs6734610		5.2171e-07	2	113259452	2	rs7578633	0.336432	ncRNA_exonic	PAX8-AS1
BUN	rs72933889		1.25334e-08	2	210731176	1			intergenic	CPS1(dist=52069),ERBB4(dist=644541)
BUN	rs369629799		7.26305e-05	2	210533751	2	rs72933889	6.63677e-05	intronic	CPS1
BUN	rs13066345		7.83223e-29	3	66768525	1			intergenic	LOC105377143(dist=30189),KBTBD8(dist=229782)
BUN	rs41357846		7.97167e-08	3	66705743	2	rs13066345	0.00194989	intergenic	LRIG1(dist=205322),LOC105377143(dist=24635)
BUN	rs16853618		3.74354e-13	3	169382169	1			intronic	MECOM
BUN	rs6765431		4.62349e-08	3	168991431	2	rs16853618	0.0020883	intergenic	LINC02082(dist=69438),MECOM(dist=92068)
BUN	rs9290867		1.49544e-56	3	188003749	1			intergenic	LINC01991(dist=27342),LPP-AS2(dist=147457)
BUN	rs77472525		6.71751e-14	3	187982267	2	rs9290867	0.113126	intergenic	LINC01991(dist=5860),LPP-AS2(dist=168939)
BUN	rs7445131		4.27e-16	5	73157060	1			intergenic	LOC105379030(dist=6468),TMEM174(dist=16133)
BUN	rs703869		7.73027e-06	5	73104069	2	rs7445131	0.00224789	intergenic	FCHO2(dist=13547),TMEM171(dist=16506)
BUN	rs11307648		1.57784e-10	6	50866052	1			intergenic	TFAP2B(dist=18433),PKHD1(dist=749247)
BUN	rs193297441		3.9833e-05	6	51062169	2	rs11307648	0.000297809	intergenic	TFAP2B(dist=214550),PKHD1(dist=553130)
BUN	rs9370400		4.67293e-15	6	55192537	1			intronic	HCRTR2
BUN	rs189656378		2.50036e-07	6	54877470	2	rs9370400	0.036852	intronic	FAM83B
BUN	rs147862410	Yes	1.3875e-09	11	69434277	1			intergenic	LOC102724265(dist=4653),LINC01488(dist=51284)
BUN	rs1223769765	Yes	6.4098e-05	11	69274654	2	rs147862410	0.00113702	intergenic	LOC338694(dist=103092),MYEOV(dist=19501)
BUN	rs11636251		8.48922e-12	15	75946679	1			intronic	NRG4
BUN	rs12898961		1.83627e-05	15	75996930	2	rs11636251	0.244577	intronic	NRG4
BUN	rs1662576		2.39086e-16	17	46918879	1			intergenic	WNT9B(dist=32143),GOSR2(dist=4238)
BUN	rs1052904898		4.4412e-05	17	47129835	2	rs1662576	0.00375804	intronic	CDC27
BUN	rs11868441		1.52418e-15	17	61161860	1			intronic	BCAS3
BUN	rs571486908		8.3868e-05	17	61532924	2	rs11868441	0.00117245	intergenic	TBX4(dist=47814),NACA2(dist=57499)
BUN	rs4890568		1.13187e-45	18	45651657	1			intronic	SLC14A2
BUN	rs2363613		2.62572e-11	18	45613111	2	rs4890568	0.261627	intronic	SLC14A2
BUN	rs8121252		8.61003e-21	20	58901754	1			intronic	GNAS
BUN	rs199737710		8.72465e-05	20	58883188	2	rs8121252	0.0381029	ncRNA_intronic	LOC101927932
sCr	rs4971100		9.94322e-19	1	155183255	1			intronic	TRIM46
sCr	rs118037036		9.48595e-09	1	155720704	2	rs4971100	0.13696	intronic	DAP3
sCr	rs2673172		3.7489e-19	2	169348290	1			intronic	LRP2
sCr	rs6433115		2.506e-22	2	169334455	2	rs2673172	0.399901	intronic	LRP2
sCr	rs10804832		6.01596e-10	3	169396966	1			intronic	MECOM
sCr	rs12492631		1.81261e-05	3	169159796	2	rs10804832	0.000245723	intronic	MECOM
sCr	rs74904971	Yes	1.37684e-11	4	88128874	1			intronic	ABCG2
sCr	rs117195876	Yes	3.25446e-05	4	88120247	2	rs74904971	0.146459	intronic	ABCG2
sCr	rs4075959		3.12803e-19	5	177357611	1			upstream	RGS14(dist=313)
sCr	rs181924467		1.2386e-05	5	177322872	2	rs4075959	0.000758257	intergenic	MXD3(dist=10974),LMAN2(dist=8695)
sCr	rs146677015		1.65402e-13	6	54558447	1			intergenic	TINAG(dist=168305),FAM83B(dist=288324)
sCr	rs76975968		8.07759e-07	6	54732039	2	rs146677015	0.000152305	intergenic	TINAG(dist=341897),FAM83B(dist=114732)
sCr	rs7766720		9.44924e-11	6	106725104	1			ncRNA_intronic	LINC02532
sCr	rs9400094	Yes	4.09277e-05	6	107128437	2	rs7766720	0.00260987	intergenic	BEND3(dist=12922),PDSS2(dist=24126)
sCr	rs3798156		1.74401e-14	6	160255184	1			intronic	SLC22A2
sCr	rs201478523		9.77847e-12	6	160241558	2	rs3798156	0.000793519	exonic	SLC22A2
sCr	rs11785244		1.59535e-13	8	23874737	1			intergenic	STC1(dist=19931),ADAM28(dist=419303)
sCr	rs201719906		4.28132e-05	8	23788469	2	rs11785244	0.00520341	intergenic	NKX2-6(dist=81871),STC1(dist=53460)
sCr	rs10997975		1.86055e-10	10	68174164	1			exonic	MYPN
sCr	rs3927445		6.62278e-07	10	68370006	2	rs10997975	0.00864789	intronic	RUFY2
sCr	rs11444227		1.02287e-09	15	57492706	1			intronic	CGNL1
sCr	rs140036500	Yes	9.46309e-07	15	57181295	2	rs11444227	9.82808e-05	intronic	TCF12
sCr	rs11636251		3.01167e-16	15	75946679	1			intronic	NRG4
sCr	rs72734574		1.27085e-06	15	75996931	2	rs11636251	0.244577	intronic	NRG4
sCr	rs1007212		2.21315e-12	15	98740689	1			intronic	IGF1R
sCr	rs2654981		4.76436e-05	15	98961900	2	rs1007212	0.000171919	UTR3	IGF1R
sCr	rs35208507		1.08405e-08	16	20377607	1			intronic	PDILT
sCr	rs546945140		3.46469e-05	16	19895813	2	rs35208507	0.000408915	intergenic	GPRC5B(dist=10179),GPR139(dist=135672)
sCr	rs77630697		4.09804e-13	17	19542448	1			exonic	SLC47A1
sCr	rs559750356		4.48564e-06	17	19564783	2	rs77630697	3.69321e-05	intronic	SLC47A1
sCr	rs12935933		2.23208e-13	17	39358417	1			intronic	FBXL20
sCr	rs12950666		2.13658e-06	17	39466264	2	rs12935933	0.142538	intronic	CDK12
sCr	rs2240736		2.41419e-26	17	61408032	1			intronic	TBX2
sCr	rs11868441		3.68105e-12	17	61161860	2	rs2240736	1.01504e-05	intronic	BCAS3
UA	rs2070803		8.16805e-28	1	155185239	1			downstream	MUC1(dist=585),TRIM46(dist=585)
UA	rs117518444		3.36673e-07	1	155089923	2	rs2070803	0.146864	intergenic	EFNA3(dist=2385),EFNA1(dist=37953)
UA	rs6547692		2.52462e-30	2	27512105	1			intronic	GCKR
UA	rs1561535		3.28805e-05	2	27248157	2	rs6547692	0.140288	intergenic	CAD(dist=4214),SLC30A3(dist=5527)
UA	rs34806803		2.68178e-10	2	169155682	1			intronic	LRP2
UA	rs831037		8.39706e-08	2	169345333	2	rs34806803	0.00312063	intronic	LRP2
UA	rs9994216		0	4	9982917	1			intronic	SLC2A9
UA	rs74915949		1.53884e-60	4	10003154	2	rs9994216	0.0562435	intronic	SLC2A9
UA	rs74904971		3.4694e-300	4	88128874	1			intronic	ABCG2
UA	rs28395359		2.49884e-32	4	88169296	2	rs74904971	0.0503829	intronic	ABCG2
UA	rs2328895		1.7635e-17	6	25801855	1			intronic	SLC17A1
UA	rs4360119		1.00042e-05	6	25814846	2	rs2328895	0.299971	intronic	SLC17A1
UA	rs78828070	Yes	1.27075e-15	6	54486360	1			intergenic	TINAG(dist=96218),FAM83B(dist=360411)
UA	rs76975968	Yes	1.30887e-07	6	54732039	2	rs78828070	0.00182458	intergenic	TINAG(dist=341897),FAM83B(dist=114732)
UA	rs1174410819		2.1897e-63	11	64937214	1			intergenic	GPHA2(dist=1321),MAJIN(dist=1016)
UA	rs928510961		8.21997e-45	11	65013298	2	rs1174410819	1.62483e-05	upstream	ARL2(dist=815),ARL2-SNX15(dist=815)
UA	rs528151380		2.28598e-08	11	69212058	1			intergenic	LOC338694(dist=40496),MYEOV(dist=82097)
UA	rs1189631841		2.74045e-06	11	69349597	2	rs528151380	1.62155e-05	intergenic	MYEOV(dist=52310),LOC102724265(dist=76058)
UA	rs112970502		7.48178e-16	15	98747206	1			intronic	IGF1R
UA	rs183273613		3.14618e-05	15	98578643	2	rs112970502	0.00188955	intergenic	FAM169B(dist=64307),IRAIN(dist=67223)
UA	rs11653176		1.36175e-10	17	61370008	1			intronic	BCAS3
UA	rs7215775		1.74662e-05	17	61406955	2	rs11653176	0.0662499	intronic	TBX2
MALB	rs185314338	Yes	4.83725e-08	7	51877045	1			intergenic	LOC107986794(dist=483789),POM121L12(dist=1158588)
MALB	rs141876382	Yes	8.69745e-05	7	52028437	2	rs185314338	3.25621e-05	intergenic	LOC107986794(dist=635181),POM121L12(dist=1007196)
MALB	rs961322577		1.15953e-09	11	13215196	1			intergenic	RASSF10(dist=203078),ARNTL(dist=61456)
MALB	rs557725963	Yes	4.20368e-05	11	13570339	2	rs961322577	1.35221e-05	intergenic	PTH(dist=74164),FAR1(dist=98329)
MALB	rs1017303584	Yes	1.81113e-09	12	62930304	1			intronic	PPM1H
MALB	rs1474139385	Yes	7.43622e-07	12	62504044	2	rs1017303584	4.0376e-06	intronic	MON2
TB	rs4281899		0	2	233612023	1			intergenic	USP40(dist=45241),UGT1A8(dist=5622)
TB	rs7571915		0	2	233677928	2	rs4281899	0.256811	intronic	UGT1A10,UGT1A8,UGT1A9
TB	rs6969599		1.05321e-10	7	22713112	1			intergenic	LOC401312(dist=47579),LOC541472(dist=12283)
TB	rs80085481		3.82647e-07	7	22657557	2	rs6969599	0.0532693	ncRNA_intronic	LOC401312
TB	rs1304539		8.5073e-121	12	20853181	1			intronic	SLCO1B3,SLCO1B3-SLCO1B7
TB	rs77515162		8.00598e-39	12	20826423	2	rs1304539	0.1488	intronic	SLCO1B3,SLCO1B3-SLCO1B7
ALB	rs2229165		3.9283e-08	1	109923933	1			exonic	CSF1
ALB	rs55781203		1.25115e-05	1	109885627	2	rs2229165	0.000162738	intergenic	EPS8L3(dist=121704),CSF1(dist=25222)
ALB	rs6547692		4.63378e-64	2	27512105	1			intronic	GCKR
ALB	rs7589217		2.91294e-11	2	27523079	2	rs6547692	0.150966	intronic	GCKR
ALB	rs59104589		2.63907e-08	2	241298487	1			intronic	HDLBP
ALB	rs1286923626		8.53935e-05	2	241342460	2	rs59104589	0.000226345	intronic	SEPTIN2
ALB	rs2749778		7.40216e-13	4	3349978	1			intronic	RGS12
ALB	rs16844330		7.08059e-08	4	3422504	2	rs2749778	0.0287085	exonic	RGS12
ALB	rs28802419		1.47247e-08	4	26169885	1			intergenic	SMIM20(dist=240006),RBPJ(dist=149825)
ALB	rs1811757		3.06986e-05	4	26018050	2	rs28802419	0.000111301	intergenic	SMIM20(dist=88171),RBPJ(dist=301660)
ALB	rs1000669403		2.50496e-22	4	73368504	1			intergenic	ANKRD17(dist=109706),ALB(dist=35783)
ALB	rs566142026		1.23704e-12	4	73347893	2	rs1000669403	0.000115126	intergenic	ANKRD17(dist=89095),ALB(dist=56394)
ALB	rs9271147		2.02399e-15	6	32609608	1			intergenic	HLA-DRB1(dist=19772),HLA-DQA1(dist=27798)
ALB	rs3132559		2.28325e-09	6	31137488	2	rs9271147		intronic	PSORS1C1
ALB	rs35368205		1.50874e-12	7	73603327	1			intronic	MLXIPL
ALB	rs117990727		8.62912e-05	7	73559594	2	rs35368205	0.0111165	intergenic	BCL7B(dist=1904),TBL2(dist=7944)
ALB	rs145638771		3.27188e-08	7	80550968	1			intergenic	GNAT3(dist=38904),CD36(dist=51239)
ALB	rs3778676	Yes	3.89103e-06	7	80763101	2	rs145638771	0.00476743	intronic	SEMA3C
ALB	rs8176722		5.53124e-17	9	133257367	1			intronic	ABO
ALB	rs976973955		7.43564e-05	9	133147264	2	rs8176722	0.000276546	intronic	RALGDS
ALB	rs12577019		9.92346e-12	11	119123965	1			intronic	HINFP
ALB	rs7929799		6.42438e-05	11	119184653	2	rs12577019	0.0776686	upstream;downstream	PDZD3(dist=822),NLRX1(dist=637)
ALB	rs1884080		1.14338e-15	14	94595248	1			intergenic	SERPINA5(dist=2130),SERPINA3(dist=17143)
ALB	rs58622098		2.27511e-06	14	94359333	2	rs1884080	0.000525107	intergenic	SERPINA6(dist=35997),SERPINA2(dist=4305)
ALB	rs3809719		3.59954e-13	17	7578807	1			ncRNA_exonic	SENP3-EIF4A1
ALB	rs3803800		1.66425e-05	17	7559652	2	rs3809719	0.126382	exonic	TNFSF12-TNFSF13,TNFSF13
ALB	rs2452000		1.66499e-50	19	35063480	1			ncRNA_intronic	HPN-AS1
ALB	rs2239944		3.32738e-06	19	35541399	2	rs2452000	0.000243523	ncRNA_exonic	TMEM147-AS1
ALB	rs2280401		3.66742e-52	19	49496752	1			intronic	RPS11
ALB	rs79068664		1.78398e-28	19	49504342	2	rs2280401	0.0172403	intergenic	MIR150(dist=3474),FCGRT(dist=8319)
SGOT	rs6547692		1.76807e-17	2	27512105	1			intronic	GCKR
SGOT	rs371359725		1.70823e-05	2	27265940	2	rs6547692	0.00847869	intronic	SLC30A3
SGOT	rs4704045		2.47741e-10	5	72887030	1			intronic	TNPO1
SGOT	rs192570432		5.41338e-06	5	72444833	2	rs4704045	0.000674431	intronic	ZNF366
SGOT	rs3891175		1.11192e-09	6	32666690	1			upstream	HLA-DQB1(dist=33)
SGOT	rs9277356		5.23506e-07	6	33080917	2	rs3891175	0.0409504	exonic	HLA-DPB1
SGOT	rs2014349		2.44586e-16	10	17931004	1			intergenic	MRC1(dist=19840),SLC39A12(dist=20835)
SGOT	rs1779216		4.40663e-07	10	18222153	2	rs2014349	6.90203e-05	intronic	CACNB2
SGOT	rs143132698		8.25263e-17	10	99483886	1			intergenic	GOT1(dist=53262),LINC01475(dist=42464)
SGOT	rs144852175		2.55183e-05	10	99351652	2	rs143132698	0.0178535	intronic	CNNM1
SGOT	rs671		2.8783e-09	12	111803962	1			exonic	ALDH2
SGOT	rs529204544		3.66626e-05	12	111650905	2	rs671	4.19953e-05	intronic	BRAP
SGOT	rs1239668365	Yes	3.59898e-08	14	82311484	1			intergenic	LINC02311(dist=568346),LINC02301(dist=331148)
SGOT	rs1211658197	Yes	6.46122e-07	14	82763295	2	rs1239668365	8.09145e-06	intergenic	LINC02301(dist=56470)
AFP	rs2813878	Yes	7.81868e-15	1	23713115	1			intergenic	RPL11(dist=16280),ELOA(dist=30251)
AFP	rs3795295	Yes	1.14715e-10	1	23417676	2	rs2813878	7.36849e-05	intronic	TCEA3
AFP	rs1776139	Yes	1.39071e-09	1	241864061	1			intronic	EXO1
AFP	rs71648682	Yes	8.80647e-05	1	242082440	2	rs1776139	0.00152189	downstream	PLD5(dist=546)
AFP	rs300165	Yes	1.18538e-94	2	17779143	1			intronic	GEN1
AFP	rs2278175	Yes	4.03711e-05	2	17742076	2	rs300165	0.787944	intronic	SMC6
AFP	rs117363436	Yes	3.06086e-11	2	134859321	1			exonic	ACMSD
AFP	rs56383182	Yes	5.12917e-06	2	134850641	2	rs117363436	0.0156689	intronic	ACMSD
AFP	rs74348454	Yes	1.71523e-09	2	136119155	1			intergenic	CXCR4(dist=1000),THSD7B(dist=646390)
AFP	rs538528087	Yes	5.21704e-06	2	136005951	2	rs74348454	2.76865e-05	ncRNA_intronic	DARS-AS1
AFP	rs10200158	Yes	6.99428e-27	2	169004208	1			intronic	ABCB11
AFP	rs736020	Yes	5.31328e-10	2	169107822	2	rs10200158	0.015119	intergenic	DHRS9(dist=11655),LRP2(dist=19287)
AFP	rs45568337	Yes	7.58674e-43	3	8912709	1			intronic	RAD18
AFP	rs1379903199	Yes	1.97341e-05	3	8950790	2	rs45568337	0.000834751	intronic	RAD18
AFP	rs9859077	Yes	4.79751e-66	3	101417558	1			intronic	SENP7
AFP	rs374085715	Yes	2.96751e-05	3	101556060	2	rs9859077	0.0091511	intergenic	FAM172BP(dist=32173),TRMT10C(dist=5808)
AFP	rs11711173	Yes	4.89696e-22	3	121486383	1			intronic	POLQ
AFP	rs143692054	Yes	2.35425e-15	3	121311973	2	rs11711173	0.00956669	intronic	STXBP5L
AFP	rs115019205	Yes	1.06351e-17	4	3396341	1			intronic	RGS12
AFP	rs2749779	Yes	2.75642e-09	4	3348521	2	rs115019205	0.0210805	intronic	RGS12
AFP	rs11723405	Yes	2.87317e-09	4	39688596	1			intergenic	SMIM14(dist=49731),UBE2K(dist=9540)
AFP	rs2608846	Yes	6.40325e-06	4	39423059	2	rs11723405	0.0128892	intronic	KLB
AFP	rs10031441	Yes	1.0328e-237	4	73448932	1			intronic	AFP
AFP	rs77895557	Yes	8.21697e-38	4	73232685	2	rs10031441	0.0184814	intronic	ANKRD17
AFP	rs2125787	Yes	2.97596e-09	4	87075471	1			intronic	AFF1
AFP	rs148634671	Yes	3.45132e-05	4	87197765	2	rs2125787	0.00302007	intronic	KLHL8
AFP	rs2278228	Yes	5.56214e-14	5	176361917	1			upstream	KIAA1191(dist=110)
AFP	rs2456181	Yes	9.77187e-10	5	177023836	2	rs2278228	0.000708107	intronic	ZNF346
AFP	rs3130417	Yes	2.94783e-09	6	31249163	1			intergenic	HCG27(dist=45195),HLA-C(dist=19586)
AFP	rs14365	Yes	5.8191e-05	6	31667933	2	rs3130417	0.0171071	exonic	CSNK2B
AFP	rs117053975	Yes	1.22974e-17	9	132282642	1			intronic	SETX
AFP	rs7860805	Yes	2.98268e-17	9	132314428	2	rs117053975	0.0155484	intronic	SETX
AFP	rs10761758	Yes	1.94029e-21	10	63412987	1			intronic	JMJD1C
AFP	rs80137395	Yes	1.42002e-06	10	63477134	2	rs10761758	0.155889	intronic	JMJD1C
AFP	rs3129469	Yes	6.65874e-18	10	87135558	1			intronic	SHLD2
AFP	rs1266987128	Yes	8.83015e-06	10	87015953	2	rs3129469	0.000430547	intergenic	AGAP11(dist=5750),FAM25A(dist=4341)
AFP	rs7119110	Yes	2.13915e-15	11	1658931	1			intergenic	KRTAP5-5(dist=28002),FAM99B(dist=6666)
AFP	rs3741208	Yes	6.53823e-10	11	2148544	2	rs7119110	8.33574e-05	ncRNA_exonic	IGF2-AS
AFP	rs56885894	Yes	2.14266e-08	11	75038286	1			intergenic	NEU3(dist=27379),OR2AT4(dist=50406)
AFP	rs1441857673	Yes	3.8708e-06	11	74551224	2	rs56885894	0.000613219	intergenic	LOC100287896(dist=52691),POLD3(dist=41358)
AFP	rs9526564	Yes	2.4168e-11	13	49478927	1			intronic	SETDB2,SETDB2-PHF11
AFP	rs7987940	Yes	6.27738e-08	13	49434510	2	rs9526564	0.136894	intronic	CAB39L
AFP	rs3813582	Yes	5.11622e-22	16	79715456	1			intergenic	MAF(dist=114719),MAFTRR(dist=5856)
AFP	rs8061789	Yes	5.63877e-05	16	79838023	2	rs3813582	0.00111866	intergenic	LINC01229(dist=36680),LOC102724084(dist=317935)
AFP	rs1047743	Yes	1.36812e-23	17	75794012	1			intronic	UNK
AFP	rs2898569	Yes	9.1466e-06	17	75685840	2	rs1047743	0.0251042	intronic	SAP30BP
AFP	rs143527512	Yes	9.34874e-10	19	40759097	1			intronic	SNRPA
AFP	rs1274914334	Yes	2.18763e-06	19	40273136	2	rs143527512	0.000514356	intronic	AKT2
AFP	rs4815852	Yes	5.57819e-12	20	5777743	1			intronic	SHLD1
AFP	rs1294704	Yes	2.23862e-05	20	5818762	2	rs4815852	0.00268074	intronic	SHLD1
AFP	rs724671	Yes	1.51451e-15	21	37521300	1			UTR3	DYRK1A
AFP	rs191676814	Yes	9.22146e-05	21	37557613	2	rs724671	0.00312757	intergenic	DYRK1A(dist=31256),KCNJ6(dist=49760)
AFP	rs6006733	Yes	2.13366e-60	22	45350067	1			intronic	SMC1B
AFP	rs540356397	Yes	1.12388e-08	22	45362599	2	rs6006733	0.0281177	intronic	SMC1B
GGT	rs6547692		5.33722e-35	2	27512105	1			intronic	GCKR
GGT	rs78250434		2.75819e-07	2	27173179	2	rs6547692	0.13828	intergenic	TCF23(dist=16205),SLC5A6(dist=26408)
GGT	rs112779928		7.2744e-13	2	169003206	1			intronic	ABCB11
GGT	rs2632372		6.92905e-06	2	168861031	2	rs112779928	0.000678088	intronic	NOSTRIN
GGT	rs10236909		3.3902e-11	7	25969871	1			intergenic	MIR148A(dist=19885),NFE2L3(dist=182327)
GGT	rs59592842		2.09853e-06	7	26033545	2	rs10236909	0.100839	intergenic	MIR148A(dist=83559),NFE2L3(dist=118653)
GGT	rs12220902		8.58965e-26	10	77923160	1			intronic	DLG5
GGT	rs1781825		1.94353e-13	10	77896074	2	rs12220902	0.0594046	intronic	DLG5
GGT	rs4646776		6.6017e-35	12	111792215	1			intronic	ALDH2
GGT	rs5800916		1.50791e-09	12	110992085	2	rs4646776	0.0314656	intergenic	LOC105369980(dist=34267),CUX2(dist=42080)
GGT	rs9738226		3.02146e-41	12	120985856	1			intronic	HNF1A
GGT	rs3956833		7.77918e-08	12	120268025	2	rs9738226	0.000877533	intergenic	PXN(dist=2254),RNU4-2(dist=23738)
GGT	rs150441843	Yes	5.90828e-09	14	72964930	1			intergenic	DCAF4(dist=2863),ZFYVE1(dist=4515)
GGT	rs61986318	Yes	2.61921e-05	14	72810993	2	rs150441843	5.58848e-05	intronic	DPF3
GGT	rs9324058		3.94203e-28	14	103104598	1			intronic	EXOC3L4
GGT	rs147057843		4.00595e-06	14	103125001	2	rs9324058	0.0146557	intronic	TNFAIP2
GGT	rs28840750		1.41289e-19	19	33029021	1			intronic	RHPN2
GGT	rs12610763		4.46886e-05	19	33350705	2	rs28840750	0.0012438	intergenic	CEBPA-DT(dist=45648),CEBPG(dist=23004)
GGT	rs525339		5.16698e-09	20	3696367	1			intronic	SIGLEC1
GGT	rs200137244		5.84211e-06	20	3692649	2	rs525339	0.00123525	exonic	SIGLEC1
GGT	rs5751901		2.9809e-281	22	24596299	1			intronic	GGT1
GGT	rs737128		2.37025e-66	22	24592953	2	rs5751901	0.549289	exonic	LRRC75B
BSI	rs12569102		6.03154e-35	1	22381760	1			intergenic	MIR4418(dist=115460),ZBTB40(dist=70091)
BSI	rs2268179		6.13266e-12	1	22088292	2	rs12569102	0.000907754	intronic	CDC42
BSI	rs17006245		9.52011e-11	1	219655715	1			intergenic	ZC3H11B(dist=42570),SLC30A10(dist=258549)
BSI	rs7533348		9.34551e-05	1	219903927	2	rs17006245	4.10411e-07	intergenic	ZC3H11B(dist=290782),SLC30A10(dist=10337)
BSI	rs1414657		9.68101e-16	1	240425817	1			intronic	FMN2
BSI	rs12750633		8.69932e-07	1	240444264	2	rs1414657	0.0620143	intronic	FMN2
BSI	rs6742589		9.87608e-09	2	40413021	1			intronic	SLC8A1
BSI	rs688673		2.60454e-05	2	40179378	2	rs6742589	0.00345054	ncRNA_intronic	SLC8A1-AS1
BSI	rs12624153		1.29179e-21	2	54630664	1			intronic	SPTBN1
BSI	rs11898505		5.30234e-12	2	54457420	2	rs12624153	0.051899	intronic	SPTBN1
BSI	rs7605250		4.42957e-16	2	118421301	1			intergenic	THORLNC(dist=234915),LOC101927709(dist=178482)
BSI	rs4849727		2.03351e-13	2	118840638	2	rs7605250	0.00267848	intergenic	LOC101927709(dist=237672),EN1(dist=1533)
BSI	rs6772565		2.59839e-12	3	41115776	1			intergenic	ZNF621(dist=575982),CTNNB1(dist=83729)
BSI	rs75280457		1.05353e-05	3	41073853	2	rs6772565	0.0421603	intergenic	ZNF621(dist=534059),CTNNB1(dist=125652)
BSI	rs6792344	Yes	9.79076e-09	3	129598461	1			intronic	PLXND1
BSI	rs73862861	Yes	9.77901e-05	3	129276779	2	rs6792344	0.0091292	intronic	COPG1
BSI	rs10049088		2.85875e-08	3	157079859	1			intergenic	LEKR1(dist=33730),LINC00880(dist=1808)
BSI	rs78807875		1.3542e-05	3	156586519	2	rs10049088	3.24146e-05	intergenic	SSR3(dist=31319),TIPARP-AS1(dist=86652)
BSI	rs149637555		2.07231e-08	4	952775	1			intronic	TMEM175
BSI	rs41286653		1.25154e-05	4	884131	2	rs149637555	0.00605332	intronic	GAK
BSI	rs247175		6.93467e-09	5	128735675	1			intergenic	FBN2(dist=197430),SLC27A6(dist=229452)
BSI	rs6595814		4.78341e-06	5	128264855	2	rs247175	0.00142344	intronic	FBN2
BSI	rs1334577		3.36654e-12	6	7211518	1			intronic	RREB1
BSI	rs10793847		2.3915e-08	6	7070494	2	rs1334577	0.0230945	intergenic	LY86(dist=415512),RREB1(dist=37249)
BSI	rs79717953		6.29933e-12	6	73695048	1			ncRNA_exonic	LOC101928489
BSI	rs6908109		2.17925e-05	6	73794308	2	rs79717953	0.0520998	intronic	CD109
BSI	rs9482773		1.2514e-37	6	127138407	1			intronic	RSPO3
BSI	rs1474696		9.97422e-07	6	127128101	2	rs9482773	0.670155	intronic	RSPO3
BSI	rs7775273		1.87712e-14	6	133236814	1			intergenic	LINC00326(dist=130236),EYA4(dist=4543)
BSI	rs296416		8.32047e-06	6	133334041	2	rs7775273	0.169551	intronic	EYA4
BSI	rs35883965		1.39545e-50	6	151583227	1			intronic	CCDC170
BSI	rs1871859		2.19057e-17	6	151577371	2	rs35883965	0.265296	intronic	CCDC170
BSI	rs3956749		1.88758e-21	7	38103230	1			intergenic	EPDR1(dist=151290),STARD3NL(dist=75015)
BSI	rs1717736		1.71519e-07	7	38051752	2	rs3956749	0.0641314	intergenic	EPDR1(dist=99812),STARD3NL(dist=126493)
BSI	rs181949536	Yes	1.20381e-08	7	118087551	1			intergenic	CTTNBP2(dist=214110),LSM8(dist=96613)
BSI	rs191108418	Yes	7.89443e-05	7	118213668	2	rs181949536	2.35014e-05	intergenic	LSM8(dist=9633),ANKRD7(dist=11036)
BSI	rs2908007		6.8914e-99	7	121322110	1			intergenic	CPED1(dist=24668),WNT16(dist=3257)
BSI	rs188982836		7.5177e-53	7	121399411	2	rs2908007	0.0085353	intergenic	FAM3C(dist=3043),PTPRZ1(dist=473750)
BSI	rs12545798		1.40734e-08	8	9574096	1			intronic	TNKS
BSI	rs7008486	Yes	9.10328e-05	8	9086797	2	rs12545798	0.00963906	intronic	ERI1
BSI	rs12256387		8.01322e-28	10	52663112	1			ncRNA_intronic	LOC105378305
BSI	rs1159798		3.09075e-07	10	52652733	2	rs12256387	0.00358436	ncRNA_intronic	LOC105378305
BSI	rs7897438		1.51491e-12	10	112972548	1			intronic	TCF7L2
BSI	rs7903748	Yes	1.56561e-06	10	112667100	2	rs7897438	0.00167255	intronic	VTI1A
BSI	rs1837606		3.89465e-08	11	15816591	1			intergenic	LOC102724957(dist=111223),SOX6(dist=149858)
BSI	rs151095603		1.39071e-05	11	15686878	2	rs1837606	0.00295285	intronic	LOC102724957
BSI	rs7484147		1.97272e-13	11	27276579	1			intergenic	BBOX1-AS1(dist=56466),CCDC34(dist=61933)
BSI	rs16917037		1.00308e-08	11	27462287	2	rs7484147	0.00144317	intronic	LGR4
BSI	rs1945120		3.53801e-17	11	112546597	1			ncRNA_intronic	LINC02764
BSI	rs12574688	Yes	7.06609e-07	11	113040247	2	rs1945120	0.000157466	intronic	NCAM1
BSI	rs17601876		6.35056e-19	15	51261712	1			ncRNA_intronic	MIR4713HG
BSI	rs2470150		1.92183e-07	15	51317517	2	rs17601876	0.161018	intronic	CYP19A1
BSI	rs116262489		2.76205e-09	15	66729283	1			intronic	SMAD6
BSI	rs143755225		3.56471e-07	15	66783812	2	rs116262489	5.55349e-05	downstream	SMAD6(dist=963)
BSI	rs143755225		3.56471e-07	15	66783812	2	rs116262489	5.55349e-05	downstream	SMAD6(dist=963)
BSI	rs143755225		3.56471e-07	15	66783812	2	rs116262489	5.55349e-05	downstream	SMAD6(dist=963)
BSI	rs143755225		3.56471e-07	15	66783812	2	rs116262489	5.55349e-05	downstream	SMAD6(dist=963)
BSI	rs55710378		2.4984e-14	17	56145351	1			intergenic	PCTP(dist=322261),ANKFN1(dist=8124)
BSI	rs1160353		8.92429e-05	17	55981718	2	rs55710378	0.00193552	intergenic	PCTP(dist=158628),ANKFN1(dist=171757)
BSI	rs62064832		4.01823e-08	17	71466050	1			intergenic	CASC17(dist=263871),ROCR(dist=555801)
BSI	rs12948260		9.48156e-06	17	71952402	2	rs62064832	0.00707977	intergenic	CASC17(dist=750223),ROCR(dist=69449)
BSI	rs3809897		1.37409e-09	18	13725826	1			intronic	FAM210A
BSI	rs373095037	Yes	6.61248e-05	18	13289725	2	rs3809897	0.000320437	intronic	LDLRAD4
BSI	rs7248625		2.75645e-43	19	33073956	1			intergenic	RHPN2(dist=9068),GPATCH1(dist=7225)
BSI	rs28840750		1.75268e-12	19	33029021	2	rs7248625	0.319676	intronic	RHPN2
BSI	rs11333505	Yes	6.68418e-11	20	7572240	1			intergenic	MIR8062(dist=200548),HAO1(dist=310745)
BSI	rs16994365	Yes	8.4555e-05	20	8045564	2	rs11333505	2.39166e-05	intergenic	TMX4(dist=25803),PLCB1(dist=86702)
BSI	rs1409864		4.04838e-11	20	10996306	1			intergenic	LOC101929413(dist=87034),C20orf187(dist=30238)
BSI	rs3748478		3.17545e-08	20	10660927	2	rs1409864	0.000722702	intronic	JAG1
BSI	rs35904900		3.20618e-10	21	38966121	1			intergenic	LOC400867(dist=27692),LINC01700(dist=8308)
BSI	rs9980120		1.51177e-06	21	38959680	2	rs35904900	0.0776873	intergenic	LOC400867(dist=21251),LINC01700(dist=14749)
BSI	rs134619		3.98721e-19	22	29082386	1			intronic	KREMEN1
BSI	rs9625619	Yes	5.26016e-05	22	28876340	2	rs134619	0.00133575	intergenic	XBP1(dist=75768),ZNRF3(dist=7232)
FVC	rs3738814		1.3791e-08	1	17005181	1			intronic	ATP13A2
FVC	rs77381422		8.05136e-05	1	17377887	2	rs3738814	2.29459e-05	intronic	PADI6
FVC	rs3791675		1.0893e-15	2	55884174	1			intronic	EFEMP1
FVC	rs146446706		1.01353e-05	2	55870880	2	rs3791675	0.035364	exonic	EFEMP1
FVC	rs56119276		4.18502e-11	9	95518374	1			intergenic	PTCH1(dist=1317),LINC00476(dist=287714)
FVC	rs59015093		9.48549e-06	9	95465133	2	rs56119276	0.133122	ncRNA_intronic	LOC100507346
FVC	rs117121174		2.16404e-08	12	110259525	1			intergenic	IFT81(dist=40732),ATP2A2(dist=21722)
FVC	rs117988169		2.58963e-06	12	110672222	2	rs117121174	0.00476902	intronic	HVCN1

## Sheet: SD6
Supplementary Data 6. Pairwise genetic correlation
p1	p2	rg	p	fdr	rg(bmi-adjusted)	p(bmi-adjusted)	fdr(bmi-adjusted)	bmi-masked locus
Body fat percentage	Hip circumference	0.8	0	0	0.0129	0.7901	0.855188
Body fat percentage	Waist circumference	0.8846	0	0	0.3563	1.277e-15	1.67784e-14
Body fat percentage	Waist-hip ratio	0.596	3.0863e-95	5.00891e-94	0.3724	1.3464e-12	1.61227e-11
Body fat percentage	Diastolic blood pressure	0.2462	2.2094e-10	1.585e-09	0.0139	0.7768	0.850524
Body fat percentage	Mean arterial pressure	0.2558	1.8067e-11	1.45417e-10	0.0158	0.7415	0.826218
Body fat percentage	Pulse pressure	0.1648	0.0002	0.00071223	0.0155	0.7698	0.843836
Body fat percentage	Systolic blood pressure	0.2538	7.8893e-11	5.96214e-10	0.0117	0.8078	0.87101
Body fat percentage	HCT	0.1248	0.0067	0.0163374	0.171	0.0015	0.00539544
Body fat percentage	Hb	0.1414	0.0014	0.00397135	0.1853	0.0002	0.000918447
Body fat percentage	Platelet	0.1296	9.7126e-06	4.16254e-05	0.1661	4.9059e-05	0.000291886
Body fat percentage	RBC count	0.1269	0.0024	0.00663687	0.1445	0.0021	0.00717184
Body fat percentage	WBC count	0.2496	8.2712e-13	7.31115e-12	0.1232	0.0126	0.03311
Body fat percentage	Creatinine	0.0879	0.0114	0.0258261	-0.0306	0.5175	0.650139
Body fat percentage	Microalbumin	0.5223	0.0006	0.00189776	0.1502	0.3099	0.436908
Body fat percentage	Uric acid	0.3219	5.9708e-14	5.79519e-13	0.1206	0.0044	0.0139211
Body fat percentage	AFP	-0.0357	0.3103	0.433282	0.1296	0.0007	0.00281787	Yes
Body fat percentage	Albumin	-0.1489	0.0003	0.00101712	0.1459	0.0053	0.0160185
Body fat percentage	Gamma-Gt	0.2405	9.2255e-08	4.91764e-07	0.2034	0.0002	0.000918447
Body fat percentage	SGOT	0.2253	3.9209e-06	1.74851e-05	0.1879	0.0006	0.0025115
Body fat percentage	SGPT	0.4333	4.7246e-17	5.63537e-16	0.3168	3.2442e-08	2.95097e-07
Body fat percentage	Total bilirubin	-0.1756	5.9456e-05	0.000224662	-0.2089	0.0004	0.00175185
Body fat percentage	Fasting Glucose	0.2578	1.1094e-10	8.19631e-10	0.1219	0.0314	0.0708936
Body fat percentage	HDL-C	-0.2918	2.747e-16	3.09038e-15	-0.0647	0.1289	0.218529
Body fat percentage	HbAlc	0.2966	1.1583e-12	9.97145e-12	0.1686	0.0008	0.00314025
Body fat percentage	Total cholesterol	-0.0093	0.8213	0.883898	0.1163	0.0185	0.0458141	Yes
Body fat percentage	Triglyceride	0.2459	1.1026e-05	4.66485e-05	0.1815	0.0007	0.00281787
Body fat percentage	VLDL-C	0.1823	0.0008	0.00244444	0.1322	0.0228	0.0548441
Body fat percentage	Bone density	0.1458	8.8072e-06	3.80748e-05	-0.0862	0.0243	0.0573262
Body fat percentage	FVC	-0.0273	0.5126	0.637227	-0.1448	0.0056	0.0166591	Yes
Body mass index (BMI)	Body fat percentage	0.9528	0	0
Body mass index (BMI)	Hip circumference	0.8315	0	0
Body mass index (BMI)	Waist circumference	0.8661	0	0
Body mass index (BMI)	Waist-hip ratio	0.5159	7.2585e-65	1.14062e-63
Body mass index (BMI)	Diastolic blood pressure	0.2712	1.9752e-14	2.01593e-13
Body mass index (BMI)	Mean arterial pressure	0.2769	5.4028e-15	5.63029e-14
Body mass index (BMI)	Pulse pressure	0.172	2.996e-05	0.000117235
Body mass index (BMI)	Systolic blood pressure	0.2736	1.5355e-13	1.44475e-12
Body mass index (BMI)	Hb	0.0923	0.0168	0.0366344
Body mass index (BMI)	Platelet	0.0893	0.0013	0.00375219
Body mass index (BMI)	RBC count	0.1055	0.0043	0.0111732
Body mass index (BMI)	WBC count	0.2209	3.6397e-11	2.83725e-10
Body mass index (BMI)	Creatinine	0.088	0.0033	0.00873529
Body mass index (BMI)	Microalbumin	0.4542	0.0007	0.00217241
Body mass index (BMI)	Uric acid	0.3022	5.7473e-14	5.63349e-13
Body mass index (BMI)	AFP	-0.0817	0.0114	0.0258261
Body mass index (BMI)	Albumin	-0.1926	3.9723e-08	2.22179e-07
Body mass index (BMI)	Gamma-Gt	0.2	1.4639e-06	7.00126e-06
Body mass index (BMI)	SGOT	0.1728	0.0002	0.00071223
Body mass index (BMI)	SGPT	0.3482	3.1898e-12	2.63159e-11
Body mass index (BMI)	Total bilirubin	-0.1278	0.0012	0.00350442
Body mass index (BMI)	Fasting Glucose	0.2271	4.0903e-09	2.46914e-08
Body mass index (BMI)	HDL-C	-0.294	8.1063e-22	1.05595e-20
Body mass index (BMI)	HbAlc	0.2497	4.285e-11	3.27941e-10
Body mass index (BMI)	Triglyceride	0.2097	3.1719e-06	1.42735e-05
Body mass index (BMI)	VLDL-C	0.1458	0.0004	0.00131126
Body mass index (BMI)	Bone density	0.1746	4.9017e-10	3.44162e-09
Hip circumference	Waist-hip ratio	0.2712	9.9994e-10	6.78042e-09	-0.3494	2.1175e-18	2.90312e-17
Hip circumference	Diastolic blood pressure	0.1942	1.1382e-06	5.55083e-06	-0.048	0.2232	0.345012
Hip circumference	Mean arterial pressure	0.1948	8.0508e-07	3.98515e-06	-0.0596	0.1022	0.184155
Hip circumference	Pulse pressure	0.1004	0.0192	0.0413217	-0.0733	0.0759	0.14447
Hip circumference	Pulse rate	-0.0306	0.3735	0.495664	-0.0889	0.0133	0.0345654	Yes
Hip circumference	Systolic blood pressure	0.1918	1.3565e-06	6.5509e-06	-0.0602	0.0922	0.168056
Hip circumference	Platelet	0.023	0.4034	0.525482	-0.094	0.0007	0.00281787	Yes
Hip circumference	WBC count	0.1633	1.3738e-06	6.60224e-06	-0.0653	0.0798	0.149191
Hip circumference	Creatinine	0.1038	0.0014	0.00397135	0.0381	0.3042	0.430798
Hip circumference	Microalbumin	0.4067	0.0017	0.00478125	-0.0285	0.7689	0.843828
Hip circumference	Uric acid	0.2099	6.652e-08	3.6184e-07	-0.0923	0.0054	0.0162171
Hip circumference	AFP	-0.0817	0.0063	0.0154764	-0.0098	0.815	0.876125
Hip circumference	Albumin	-0.2198	9.2392e-08	4.91764e-07	-0.133	0.0011	0.00419597
Hip circumference	Gamma-Gt	0.0818	0.0847	0.150005	-0.1635	0.0017	0.00593432	Yes
Hip circumference	SGOT	0.0485	0.3464	0.469775	-0.1875	0.0001	0.000492708	Yes
Hip circumference	SGPT	0.1969	0.0003	0.00101712	-0.2145	5.9307e-05	0.000340027
Hip circumference	Fasting Glucose	0.1348	0.0007	0.00217241	-0.1223	0.0012	0.00445176
Hip circumference	HDL-C	-0.1294	0.0003	0.00101712	0.2162	9.5702e-10	9.84066e-09
Hip circumference	HbAlc	0.1482	1.9881e-05	8.06647e-05	-0.1272	0.0002	0.000918447
Hip circumference	Triglyceride	0.064	0.1221	0.203324	-0.2088	1.1262e-06	8.73732e-06	Yes
Hip circumference	VLDL-C	0.0723	0.0762	0.137912	-0.1112	0.0075	0.0215	Yes
Hip circumference	Bone density	0.109	0.0004	0.00131126	-0.0691	0.0348	0.0762056
Hip circumference	FVC	0.2583	2.0242e-12	1.684e-11	0.4634	1.2053e-41	2.00038e-40
Waist circumference	Hip circumference	0.8567	0	0	0.4677	4.5819e-39	7.47324e-38
Waist circumference	Waist-hip ratio	0.7238	2.8992e-254	5.03545e-253	0.6548	3.6017e-158	6.81442e-157
Waist circumference	Diastolic blood pressure	0.2746	1.3305e-12	1.12581e-11	0.1145	0.0052	0.0158684
Waist circumference	Mean arterial pressure	0.2892	7.5848e-14	7.29024e-13	0.1323	0.0008	0.00314025
Waist circumference	Pulse pressure	0.1897	1.4811e-05	6.18687e-05	0.1057	0.0229	0.0548441
Waist circumference	Systolic blood pressure	0.2864	3.2327e-13	2.96331e-12	0.1322	0.0006	0.0025115
Waist circumference	HCT	0.1113	0.0203	0.0435	0.0942	0.073	0.14084
Waist circumference	Hb	0.1292	0.0053	0.0134538	0.1128	0.0358	0.0782143
Waist circumference	RBC count	0.1171	0.005	0.0127907	0.0772	0.0943	0.171224
Waist circumference	WBC count	0.215	1.0852e-09	7.30849e-09	0.0259	0.4718	0.608069
Waist circumference	Microalbumin	0.506	0.0007	0.00217241	0.2063	0.1077	0.191867
Waist circumference	Uric acid	0.2876	2.4555e-11	1.96044e-10	0.0661	0.0721	0.139768
Waist circumference	Albumin	-0.1362	0.0026	0.00715	0.0497	0.2741	0.398308
Waist circumference	Gamma-Gt	0.2669	7.7141e-09	4.60058e-08	0.2206	5.2597e-06	3.82744e-05
Waist circumference	SGOT	0.1466	0.0033	0.00873529	0.0114	0.8311	0.886382
Waist circumference	SGPT	0.4073	1.1084e-14	1.14304e-13	0.2349	1.6722e-05	0.000108349
Waist circumference	Total bilirubin	-0.1192	0.0111	0.0253203	-0.0424	0.3539	0.487459
Waist circumference	Fasting Glucose	0.2846	1.072e-11	8.69902e-11	0.1827	0.0002	0.000918447
Waist circumference	HDL-C	-0.2734	2.1288e-16	2.42926e-15	-0.0539	0.1123	0.197832
Waist circumference	HbAlc	0.279	9.4692e-13	8.29602e-12	0.1631	8.1102e-05	0.000438414
Waist circumference	Triglyceride	0.2395	1.5557e-06	7.40453e-06	0.1448	0.0005	0.00215
Waist circumference	VLDL-C	0.1701	0.0003	0.00101712	0.1047	0.0083	0.0233685
Waist circumference	Bone density	0.11	0.0007	0.00217241	-0.098	0.0043	0.0136503
Waist circumference	FVC	0.1029	0.0108	0.0249813	0.1873	5.5276e-05	0.000320804
Waist-hip ratio	Diastolic blood pressure	0.2456	1.3587e-09	8.96742e-09	0.1489	0.0006	0.0025115
Waist-hip ratio	Mean arterial pressure	0.2745	1.6115e-12	1.35202e-11	0.1779	1.2993e-05	8.6559e-05
Waist-hip ratio	Pulse pressure	0.2234	2.0153e-06	9.36689e-06	0.1649	0.0007	0.00281787
Waist-hip ratio	Pulse rate	0.1414	0.0013	0.00375219	0.167	0.0003	0.00135143
Waist-hip ratio	Systolic blood pressure	0.2787	1.3182e-12	1.12502e-11	0.1807	9.2259e-06	6.37058e-05
Waist-hip ratio	VLDL-C	0.2412	2.0371e-05	8.23155e-05	0.2055	0.0001	0.000492708
Diastolic blood pressure	Mean arterial pressure	0.9796	0	0	0.9775	0	0
Diastolic blood pressure	Pulse pressure	0.4355	8.7866e-17	1.03556e-15	0.4121	2.6257e-13	3.22586e-12
Diastolic blood pressure	Pulse rate	0.2166	1.6494e-07	8.59424e-07	0.2302	7.5024e-09	7.24211e-08
Pulse pressure	Mean arterial pressure	0.6163	1.1551e-59	1.7868e-58	0.6022	1.4673e-49	2.52376e-48
Pulse rate	Mean arterial pressure	0.1404	0.0004	0.00131126	0.1511	8.3852e-05	0.000450704
Pulse rate	Pulse pressure	-0.2161	0.0001	0.00036	-0.2155	0.0002	0.000918447
Systolic blood pressure	Diastolic blood pressure	0.8838	0	0	0.8743	0	0
Systolic blood pressure	Mean arterial pressure	0.9613	0	0	0.9581	0	0
Systolic blood pressure	Pulse pressure	0.8112	0	0	0.8066	0	0
Systolic blood pressure	VLDL-C	0.1356	0.0007	0.00217241	0.1082	0.0107	0.0290034
HCT	Waist-hip ratio	0.1689	0.0011	0.00324107	0.162	0.0017	0.00593432
HCT	Diastolic blood pressure	0.1518	0.0055	0.0138903	0.1452	0.0055	0.0164132
HCT	Mean arterial pressure	0.1459	0.0057	0.0143223	0.139	0.0057	0.0167981
HCT	Pulse rate	0.1778	0.0004	0.00131126	0.1831	0.0003	0.00135143
HCT	Systolic blood pressure	0.1247	0.019	0.0410699	0.1164	0.0226	0.0545398
HCT	Gamma-Gt	0.1544	0.0261	0.0541698	0.1596	0.0154	0.0393741	Yes
HCT	SGPT	0.2209	0.0027	0.00738398	0.2198	0.0015	0.00539544
HCT	HDL-C	-0.1564	0.0004	0.00131126	-0.1435	0.0018	0.00623736
HCT	HbAlc	0.1592	0.0032	0.00858537	0.1515	0.0049	0.015248
HCT	Triglyceride	0.1666	0.0009	0.00268373	0.1689	0.0005	0.00215
Hb	Waist-hip ratio	0.2102	3.0646e-05	0.000119447	0.2057	5.1404e-05	0.000302038
Hb	Diastolic blood pressure	0.1684	0.0008	0.00244444	0.1619	0.0006	0.0025115
Hb	Mean arterial pressure	0.1459	0.0031	0.0083624	0.1384	0.0025	0.00838652
Hb	Pulse rate	0.1925	5.4854e-05	0.000208067	0.1975	2.9494e-05	0.000184777
Hb	HCT	0.9576	0	0	0.9567	0	0
Hb	Albumin	0.1051	0.0535	0.100886	0.1385	0.0099	0.0270676	Yes
Hb	Gamma-Gt	0.1751	0.0048	0.0123429	0.1823	0.0022	0.00748633
Hb	SGOT	0.1745	0.0052	0.0132339	0.1689	0.0053	0.0160185
Hb	SGPT	0.3002	3.3477e-06	1.49965e-05	0.301	1.0789e-06	8.50533e-06
Hb	HDL-C	-0.1728	2.1855e-05	8.7597e-05	-0.1597	0.0001	0.000492708
Hb	Triglyceride	0.1406	0.0091	0.0215526	0.1448	0.005	0.0155082
Platelet	Gamma-Gt	0.1399	0.0059	0.0146759	0.1321	0.0059	0.0172265
Platelet	Total bilirubin	-0.145	0.0008	0.00244444	-0.1351	0.0015	0.00539544
Platelet	HbAlc	0.0796	0.0225	0.0478004	0.0624	0.0703	0.137121
Platelet	LDL-C	0.1602	1.7344e-05	7.12471e-05	0.1598	1.0847e-05	7.3822e-05
Platelet	Total cholesterol	0.1187	0.0011	0.00324107	0.1252	0.0005	0.00215
RBC count	Waist-hip ratio	0.1637	0.0001	0.00036	0.1448	0.0017	0.00593432
RBC count	Diastolic blood pressure	0.153	0.0009	0.00268373	0.1455	0.0012	0.00445176
RBC count	Mean arterial pressure	0.1376	0.0019	0.00531356	0.1293	0.0026	0.00866056
RBC count	Systolic blood pressure	0.1057	0.017	0.036989	0.094	0.0302	0.0688414
RBC count	HCT	0.8416	1.1137e-47	1.69625e-46	0.8431	2.5166e-47	4.25126e-46
RBC count	Hb	0.799	2.2134e-33	3.13038e-32	0.8	1.5008e-33	2.36626e-32
RBC count	SGPT	0.2116	0.0006	0.00189776	0.2025	0.0005	0.00215
RBC count	Fasting Glucose	0.1287	0.0111	0.0253203	0.122	0.0155	0.0395229
RBC count	HDL-C	-0.1677	1.7473e-05	7.14805e-05	-0.1499	0.0001	0.000492708
RBC count	HbAlc	0.1359	0.0017	0.00478125	0.1245	0.0049	0.015248
RBC count	LDL-C	0.1499	0.0047	0.0121488	0.1621	0.0012	0.00445176
RBC count	Triglyceride	0.1812	2.8767e-05	0.000113013	0.1801	7.9175e-06	5.58952e-05
WBC count	Waist-hip ratio	0.1929	2.9719e-06	1.34962e-05	0.0968	0.0147	0.0377886
WBC count	Diastolic blood pressure	0.1182	0.0058	0.0144635	0.0626	0.169	0.275645
WBC count	Mean arterial pressure	0.1338	0.0012	0.00350442	0.0788	0.0758	0.14447
WBC count	Pulse pressure	0.1172	0.0099	0.0232251	0.0848	0.0787	0.148012
WBC count	Systolic blood pressure	0.1383	0.0009	0.00268373	0.0868	0.054	0.110095
WBC count	HCT	0.198	2.8797e-06	1.31378e-05	0.1878	1.2596e-05	8.45093e-05
WBC count	Hb	0.1956	1.5914e-05	6.61969e-05	0.1825	6.3931e-05	0.000359083
WBC count	Platelet	0.3349	1.0653e-18	1.31831e-17	0.3251	3.8865e-17	5.17835e-16
WBC count	Microalbumin	0.374	0.0065	0.0159282	0.3149	0.0313	0.0708368
WBC count	Uric acid	0.1896	8.948e-08	4.81441e-07	0.1344	0.0001	0.000492708
WBC count	Gamma-Gt	0.1932	0.0001	0.00036	0.1618	0.001	0.00386122
WBC count	SGPT	0.1552	0.005	0.0127907	0.0898	0.1032	0.185079
WBC count	Fasting Glucose	0.1015	0.0231	0.0485541	0.0575	0.1951	0.308636
WBC count	HDL-C	-0.1843	1.8607e-06	8.7303e-06	-0.1305	0.0004	0.00175185
WBC count	HbAlc	0.1882	2.4133e-05	9.60737e-05	0.1426	0.0012	0.00445176
WBC count	Triglyceride	0.1729	0.0003	0.00101712	0.1356	0.0024	0.00810857
asthma	Diastolic blood pressure	-0.1483	0.0132	0.0294989	-0.1666	0.0038	0.0122689
asthma	Mean arterial pressure	-0.1263	0.0262	0.0542636	-0.1464	0.0079	0.0224426	Yes
asthma	Microalbumin	0.4265	0.0231	0.0485541	0.4476	0.0276	0.063527
asthma	Albumin	-0.1433	0.0112	0.0254897	-0.1303	0.0221	0.0534696
BUN	Diastolic blood pressure	0.1001	0.0215	0.0457742	0.0966	0.0342	0.07524
BUN	Mean arterial pressure	0.1265	0.0028	0.00761538	0.1234	0.0057	0.0167981
BUN	Pulse pressure	0.1481	0.0048	0.0123429	0.1449	0.007	0.020189
BUN	Systolic blood pressure	0.1537	0.0004	0.00131126	0.1517	0.0008	0.00314025
BUN	Creatinine	0.343	5.3959e-15	5.63029e-14	0.3419	5.182e-15	6.62456e-14
Creatinine	Waist-hip ratio	-0.0368	0.354	0.476816	-0.0986	0.0164	0.0414032	Yes
Creatinine	Diastolic blood pressure	0.1216	0.0027	0.00738398	0.099	0.0167	0.0417942
Creatinine	Mean arterial pressure	0.1277	0.0009	0.00268373	0.1043	0.0081	0.0228734
Creatinine	Pulse rate	-0.1134	0.0028	0.00761538	-0.1167	0.0023	0.00779857
Creatinine	Systolic blood pressure	0.1314	0.0005	0.00161765	0.1082	0.0049	0.015248
Creatinine	Uric acid	0.2847	1.5659e-16	1.82381e-15	0.2699	4.1218e-14	5.13056e-13
Creatinine	VLDL-C	0.1792	4.6073e-06	2.03626e-05	0.1676	2.0744e-05	0.000132593
Microalbumin	Waist-hip ratio	0.399	0.0056	0.0141069	0.2291	0.0888	0.1628
Microalbumin	Diastolic blood pressure	0.3779	0.0054	0.0136726	0.3078	0.0327	0.072958
Microalbumin	Mean arterial pressure	0.4786	0.0006	0.00189776	0.4147	0.0049	0.015248
Microalbumin	Pulse pressure	0.579	0.0008	0.00244444	0.5654	0.0033	0.0107278
Microalbumin	Systolic blood pressure	0.5718	9.9997e-05	0.00036	0.5159	0.0011	0.00419597
Uric acid	Waist-hip ratio	0.2641	2.556e-09	1.61175e-08	0.1388	0.0012	0.00445176
Uric acid	Diastolic blood pressure	0.2072	7.5362e-10	5.14541e-09	0.1416	0.0002	0.000918447
Uric acid	Mean arterial pressure	0.2172	8.3297e-11	6.24728e-10	0.1507	8.6499e-05	0.000462305
Uric acid	Pulse pressure	0.1522	0.0014	0.00397135	0.1108	0.0212	0.0516887
Uric acid	Systolic blood pressure	0.2169	3.9176e-09	2.3794e-08	0.1516	0.0002	0.000918447
Uric acid	VLDL-C	0.2731	2.2009e-09	1.40574e-08	0.2483	1.6561e-08	1.55116e-07
AFP	VLDL-C	0.0796	0.04	0.0782609	0.0955	0.0116	0.0309989	Yes
Albumin	Waist-hip ratio	0.0217	0.6602	0.76253	0.1657	0.0004	0.00175185	Yes
Albumin	Diastolic blood pressure	0.0558	0.2031	0.306508	0.1278	0.0028	0.00926154	Yes
Albumin	Mean arterial pressure	0.0797	0.0545	0.102576	0.1521	0.0002	0.000918447	Yes
Albumin	Pulse pressure	0.1364	0.0039	0.0102686	0.1775	0.0002	0.000918447
Albumin	Systolic blood pressure	0.1019	0.0101	0.0235825	0.1726	1.2157e-05	8.21466e-05
Albumin	Microalbumin	0.3428	0.0109	0.0250953	0.4782	0.0047	0.0148207
Albumin	Uric acid	0.0742	0.0604	0.111744	0.1456	0.0008	0.00314025	Yes
Albumin	AFP	0.1074	0.0158	0.03476	0.0996	0.0253	0.0595368
Albumin	Gamma-Gt	0.1702	0.0033	0.00873529	0.2373	2.994e-05	0.000186337
Albumin	SGOT	0.1685	0.0033	0.00873529	0.2211	0.0001	0.000492708
Albumin	SGPT	0.2356	0.0001	0.00036	0.3513	1.3903e-09	1.39917e-08
Albumin	VLDL-C	0.1357	0.0094	0.02221	0.1785	0.0006	0.0025115
Gamma-Gt	Waist-hip ratio	0.3902	2.7522e-13	2.54643e-12	0.3685	9.7378e-12	1.12341e-10
Gamma-Gt	Diastolic blood pressure	0.1551	0.0012	0.00350442	0.1325	0.0053	0.0160185
Gamma-Gt	Mean arterial pressure	0.1631	0.0005	0.00161765	0.1412	0.0025	0.00838652
Gamma-Gt	Systolic blood pressure	0.1754	0.0003	0.00101712	0.1487	0.0019	0.006536
Gamma-Gt	Microalbumin	0.4099	0.0087	0.0207043	0.3483	0.0293	0.0669512
Gamma-Gt	Uric acid	0.3341	3.0174e-09	1.87876e-08	0.2943	2.6885e-07	2.23098e-06
Gamma-Gt	VLDL-C	0.3425	9.633e-08	5.0727e-07	0.3279	9.2086e-08	7.84805e-07
SGOT	Waist-hip ratio	0.236	1.0435e-05	4.43376e-05	0.1859	0.0014	0.00511351
SGOT	Diastolic blood pressure	0.13	0.011	0.0252083	0.097	0.0629	0.124224
SGOT	Mean arterial pressure	0.1221	0.0138	0.0307011	0.0909	0.0735	0.141037
SGOT	Systolic blood pressure	0.1262	0.012	0.0270615	0.0907	0.0791	0.148175
SGOT	Creatinine	0.1657	0.0005	0.00161765	0.1504	0.0016	0.00566891
SGOT	Microalbumin	0.5602	0.0061	0.0151353	0.5303	0.0169	0.0420721
SGOT	Uric acid	0.3344	1.488e-08	8.82108e-08	0.3054	3.1886e-07	2.62297e-06
SGOT	Gamma-Gt	0.3778	4.7652e-09	2.85912e-08	0.3642	3.4412e-08	3.10036e-07
SGOT	SGPT	0.8087	8.0678e-101	1.33119e-99	0.8073	2.1322e-98	3.95502e-97
SGOT	VLDL-C	0.1686	0.0052	0.0132339	0.1553	0.009	0.0248947
SGPT	Waist-hip ratio	0.5261	1.3651e-21	1.75513e-20	0.4485	5.0125e-15	6.49565e-14
SGPT	Diastolic blood pressure	0.2124	0.0001	0.00036	0.1505	0.0061	0.0177557
SGPT	Mean arterial pressure	0.2316	7.6492e-06	3.33599e-05	0.1731	0.0007	0.00281787
SGPT	Pulse pressure	0.2508	4.8508e-05	0.000185417	0.2147	0.0004	0.00175185
SGPT	Pulse rate	0.1163	0.0391	0.0768036	0.1336	0.0154	0.0393741	Yes
SGPT	Systolic blood pressure	0.2688	9.299e-08	4.923e-07	0.2083	3.5936e-05	0.00022075
SGPT	Microalbumin	0.4757	0.0106	0.0245761	0.3749	0.0552	0.11127
SGPT	Uric acid	0.3716	3.7417e-08	2.11673e-07	0.2991	7.0719e-06	5.10688e-05
SGPT	Gamma-Gt	0.5359	4.0189e-18	4.85209e-17	0.5275	2.463e-17	3.32857e-16
SGPT	VLDL-C	0.2084	0.0042	0.010971	0.1802	0.0098	0.0268719
Total bilirubin	Waist-hip ratio	-0.1528	0.0132	0.0294989	-0.1027	0.086	0.159209
Total bilirubin	Diastolic blood pressure	0.0797	0.0903	0.15746	0.1115	0.0188	0.0464355	Yes
Total bilirubin	Uric acid	-0.1879	1.6556e-05	6.85792e-05	-0.1612	0.0001	0.000492708
diabetes	Body fat percentage	0.4761	2.3054e-18	2.81771e-17	0.227	0.0019	0.006536
diabetes	Body mass index (BMI)	0.3899	5.0546e-15	5.3807e-14
diabetes	Hip circumference	0.2634	3.6984e-07	1.86807e-06	-0.1458	0.0051	0.0156643
diabetes	Waist circumference	0.4204	5.6322e-14	5.57588e-13	0.1547	0.0133	0.0345654
diabetes	Waist-hip ratio	0.4606	2.1607e-14	2.18275e-13	0.3166	8.7633e-07	6.96646e-06
diabetes	Diastolic blood pressure	0.2786	2.7886e-06	1.28405e-05	0.1862	0.0027	0.00896211
diabetes	Mean arterial pressure	0.3266	3.5116e-09	2.1728e-08	0.2318	5.8495e-05	0.000337416
diabetes	Pulse pressure	0.3642	3.9341e-08	2.21293e-07	0.3049	9.3451e-06	6.40613e-05
diabetes	Pulse rate	0.1943	0.0006	0.00189776	0.1886	0.0009	0.00351818
diabetes	Systolic blood pressure	0.3606	3.5956e-11	2.82511e-10	0.2707	1.8567e-06	1.428e-05
diabetes	HCT	0.1895	0.0058	0.0144635	0.1559	0.0266	0.061827
diabetes	Hb	0.1606	0.0165	0.0360596	0.1313	0.0551	0.11127
diabetes	RBC count	0.2139	0.0004	0.00131126	0.1754	0.0054	0.0162171
diabetes	WBC count	0.2254	0.0001	0.00036	0.1566	0.0084	0.0235798
diabetes	BUN	0.1705	0.0077	0.0185024	0.1619	0.0146	0.0376338
diabetes	Microalbumin	0.6611	0.0006	0.00189776	0.5114	0.0092	0.0253738
diabetes	Uric acid	0.2595	2.4164e-05	9.60737e-05	0.1684	0.0038	0.0122689
diabetes	Albumin	0.1372	0.0237	0.0497097	0.2254	0.0003	0.00135143
diabetes	Gamma-Gt	0.2949	6.5142e-06	2.86625e-05	0.2109	0.0012	0.00445176
diabetes	SGOT	0.229	0.0014	0.00397135	0.1742	0.0165	0.0414032
diabetes	SGPT	0.4655	2.4149e-09	1.53253e-08	0.3591	1.9622e-06	1.48499e-05
diabetes	gout	0.4724	6.2027e-10	4.32442e-09	0.4609	1.2164e-08	1.15071e-07
diabetes	hypertension	0.5307	3.6108e-22	4.76626e-21	0.5029	1.4071e-19	1.95752e-18
diabetes	kidney stone	0.4423	9.56e-11	7.11609e-10	0.4063	1.0859e-08	1.03764e-07
diabetes	Fasting Glucose	0.7204	5.3662e-38	7.81256e-37	0.6784	8.7337e-31	1.35444e-29
diabetes	HDL-C	-0.4279	2.1348e-16	2.42926e-15	-0.3312	2.1955e-10	2.36016e-09
diabetes	HbAlc	0.7562	7.9302e-24	1.06093e-22	0.704	8.1789e-20	1.15481e-18
diabetes	Triglyceride	0.4224	7.293e-10	5.01861e-09	0.3342	1.7569e-07	1.47082e-06
diabetes	VLDL-C	0.1979	0.0033	0.00873529	0.1554	0.0235	0.0559975
diabetes	Bone density	0.1562	0.0007	0.00217241	0.108	0.0233	0.0556611
diabetes	FVC	-0.14	0.024	0.0502326	-0.1484	0.0196	0.04816	Yes
gout	Body fat percentage	0.274	1.6318e-06	7.72958e-06	0.0535	0.4671	0.602833
gout	Body mass index (BMI)	0.2777	2.6419e-07	1.36223e-06
gout	Hip circumference	0.1712	0.003	0.00811475	-0.1295	0.0218	0.052879
gout	Waist circumference	0.2581	3.1709e-05	0.000123106	0.0495	0.432	0.568389
gout	Waist-hip ratio	0.2757	2.7854e-05	0.000109862	0.1718	0.0144	0.0372197
gout	Diastolic blood pressure	0.3195	3.7424e-07	1.8807e-06	0.2527	0.0002	0.000918447
gout	Mean arterial pressure	0.3307	2.7038e-08	1.57393e-07	0.2618	4.0158e-05	0.000243522
gout	Pulse pressure	0.211	0.0032	0.00858537	0.1579	0.031	0.0704952
gout	Systolic blood pressure	0.3178	4.7453e-08	2.63924e-07	0.2511	4.945e-05	0.000292373
gout	Uric acid	0.7578	7.6954e-34	1.10412e-32	0.7355	4.1905e-26	6.19408e-25
gout	Albumin	0.1335	0.0381	0.0749881	0.1829	0.0071	0.0204152	Yes
gout	SGOT	0.335	1.1225e-06	5.50136e-06	0.3017	1.7981e-05	0.000115714
gout	SGPT	0.3302	8.8523e-06	3.81034e-05	0.241	0.0016	0.00566891
gout	hypertension	0.4249	1.3563e-10	9.9462e-10	0.3852	2.2152e-08	2.03454e-07
gout	kidney stone	0.3109	0.0001	0.00036	0.2685	0.0016	0.00566891
gout	HDL-C	-0.2836	2.9432e-07	1.49424e-06	-0.2122	9.4581e-05	0.00049178
gout	HbAlc	0.281	1.9143e-06	8.93942e-06	0.2451	5.9907e-05	0.000341398
gout	Triglyceride	0.34	2.7186e-08	1.57393e-07	0.3018	1.1268e-06	8.73732e-06
gout	VLDL-C	0.2121	0.0009	0.00268373	0.2009	0.0026	0.00866056
gout	Bone density	0.1582	0.0024	0.00663687	0.1214	0.0259	0.0604973
hypertension	Body fat percentage	0.3579	4.5663e-13	4.14737e-12	0.0885	0.1731	0.280398
hypertension	Body mass index (BMI)	0.3397	5.812e-13	5.18368e-12
hypertension	Hip circumference	0.2419	2.8062e-06	1.28617e-05	-0.1107	0.0158	0.0400718
hypertension	Waist circumference	0.3843	5.6021e-13	5.04189e-12	0.1711	0.0004	0.00175185
hypertension	Waist-hip ratio	0.4119	1.5469e-13	1.44475e-12	0.2921	7.1863e-08	6.29467e-07
hypertension	Diastolic blood pressure	0.8181	2.2772e-83	3.63617e-82	0.7957	1.6345e-70	2.8634e-69
hypertension	Mean arterial pressure	0.8461	2.9364e-103	4.92718e-102	0.8222	1.4862e-84	2.65273e-83
hypertension	Pulse pressure	0.5861	3.4712e-31	4.84012e-30	0.5537	2.3713e-26	3.56071e-25
hypertension	Pulse rate	0.1297	0.004	0.010504	0.1268	0.0086	0.0239988
hypertension	Systolic blood pressure	0.8337	7.8323e-108	1.33689e-106	0.8053	1.397e-88	2.54147e-87
hypertension	HCT	0.1487	0.0164	0.0359204	0.1279	0.0479	0.099154
hypertension	Hb	0.1352	0.0135	0.0301014	0.1161	0.0381	0.082289
hypertension	RBC count	0.1975	1.7835e-05	7.26611e-05	0.1674	0.0006	0.0025115
hypertension	WBC count	0.2238	1.839e-06	8.66957e-06	0.1662	0.001	0.00386122
hypertension	Microalbumin	0.5991	0.0005	0.00161765	0.5014	0.0057	0.0167981
hypertension	Uric acid	0.2668	3.8015e-09	2.33757e-08	0.1929	8.901e-05	0.00047041
hypertension	Albumin	0.1102	0.0229	0.048339	0.198	6.9737e-05	0.000385797
hypertension	Gamma-Gt	0.2694	4.7686e-07	2.3843e-06	0.221	7.1576e-05	0.000393668
hypertension	SGOT	0.2373	0.0003	0.00101712	0.1912	0.0059	0.0172265
hypertension	SGPT	0.3882	3.2661e-10	2.3096e-09	0.3146	3.4122e-07	2.78271e-06
hypertension	kidney stone	0.5295	3.4119e-24	4.6271e-23	0.502	8.4606e-21	1.21269e-19
hypertension	Fasting Glucose	0.2892	3.5949e-08	2.0572e-07	0.2535	2.3301e-06	1.74942e-05
hypertension	HDL-C	-0.2158	2.6674e-07	1.36825e-06	-0.1389	0.0007	0.00281787
hypertension	HbAlc	0.2506	6.2316e-07	3.10014e-06	0.207	8.0325e-05	0.000436709
hypertension	Triglyceride	0.3123	2.6851e-10	1.91241e-09	0.2606	7.0425e-08	6.2851e-07
hypertension	VLDL-C	0.2108	1.3077e-05	5.48569e-05	0.1895	0.0002	0.000918447
hypertension	FVC	-0.1136	0.0229	0.048339	-0.1192	0.0211	0.0515778
hypertension	gerd	0.2037	0.0153	0.0338103	0.2511	0.0033	0.0107278
kidney stone	Body fat percentage	0.2785	3.7083e-08	2.10989e-07	0.1358	0.0446	0.0937591
kidney stone	Body mass index (BMI)	0.2421	5.9339e-08	3.28188e-07
kidney stone	Hip circumference	0.1611	0.0008	0.00244444	-0.1082	0.0335	0.0738718
kidney stone	Waist circumference	0.3096	2.1496e-08	1.25923e-07	0.1846	0.0051	0.0156643
kidney stone	Waist-hip ratio	0.3929	1.4601e-09	9.50986e-09	0.3031	7.4214e-06	5.27868e-05
kidney stone	Diastolic blood pressure	0.4026	4.2787e-11	3.27941e-10	0.3555	1.7761e-08	1.64725e-07
kidney stone	Mean arterial pressure	0.4265	9.9983e-14	9.51761e-13	0.3808	2.0956e-10	2.27866e-09
kidney stone	Pulse pressure	0.3159	1.6935e-07	8.77783e-07	0.2814	9.0994e-06	6.32944e-05
kidney stone	Pulse rate	0.1995	0.0009	0.00268373	0.1978	0.0014	0.00511351
kidney stone	Systolic blood pressure	0.4371	5.2685e-16	5.79535e-15	0.3906	6.8338e-12	8.08097e-11
kidney stone	HCT	0.2026	0.0069	0.0167838	0.1734	0.0242	0.057233
kidney stone	Hb	0.1604	0.0178	0.0386447	0.129	0.0639	0.125936
kidney stone	RBC count	0.2644	2.1512e-05	8.65727e-05	0.2336	0.0003	0.00135143
kidney stone	WBC count	0.1492	0.0085	0.0202771	0.1027	0.0744	0.142187
kidney stone	Creatinine	-0.1277	0.0481	0.0917514	-0.1582	0.0177	0.043948	Yes
kidney stone	Microalbumin	0.6053	0.0011	0.00324107	0.5182	0.0087	0.0242065
kidney stone	Uric acid	0.1653	0.0014	0.00397135	0.094	0.0885	0.162565
kidney stone	Gamma-Gt	0.238	0.0004	0.00131126	0.1722	0.0116	0.0309989
kidney stone	SGPT	0.3067	0.0003	0.00101712	0.2222	0.0134	0.0347299
kidney stone	Fasting Glucose	0.2673	4.2545e-05	0.000163254	0.2202	0.0013	0.00480391
kidney stone	HbAlc	0.29	3.1158e-06	1.40851e-05	0.243	0.0002	0.000918447
kidney stone	Triglyceride	0.2134	0.0002	0.00071223	0.1578	0.0039	0.0125064
kidney stone	peptic ulcer	0.2805	0.0014	0.00397135	0.2998	0.0008	0.00314025
Fasting Glucose	Waist-hip ratio	0.3652	2.6711e-15	2.90592e-14	0.3095	5.987e-10	6.22385e-09
Fasting Glucose	Diastolic blood pressure	0.1141	0.02	0.0429501	0.0696	0.1568	0.25842
Fasting Glucose	Mean arterial pressure	0.1671	0.0003	0.00101712	0.1228	0.0081	0.0228734
Fasting Glucose	Pulse pressure	0.2727	2.7156e-07	1.3858e-06	0.2462	3.2699e-06	2.39793e-05
Fasting Glucose	Pulse rate	0.1598	0.0001	0.00036	0.1699	4.2549e-05	0.000254755
Fasting Glucose	Systolic blood pressure	0.2192	1.3125e-06	6.36949e-06	0.1759	0.0001	0.000492708
Fasting Glucose	Microalbumin	0.3621	0.0104	0.024169	0.2977	0.0428	0.090579
Fasting Glucose	Uric acid	0.2075	7.4044e-06	3.24352e-05	0.1561	0.0008	0.00314025
Fasting Glucose	AFP	0.0797	0.0605	0.111744	0.1049	0.0123	0.0325022	Yes
Fasting Glucose	Albumin	0.1479	0.0063	0.0154764	0.209	0.0001	0.000492708
Fasting Glucose	Gamma-Gt	0.2515	1.0198e-05	4.35173e-05	0.2279	3.6954e-05	0.000225539
Fasting Glucose	SGOT	0.1858	0.0013	0.00375219	0.1576	0.0076	0.0217208
Fasting Glucose	SGPT	0.3326	7.0447e-08	3.81107e-07	0.2923	2.6105e-06	1.94451e-05
Fasting Glucose	HDL-C	-0.2566	8.9825e-12	7.34932e-11	-0.2055	9.9719e-08	8.42269e-07
Fasting Glucose	Triglyceride	0.3643	1.8652e-09	1.19906e-08	0.3431	6.969e-09	6.79657e-08
Fasting Glucose	VLDL-C	0.2472	3.8894e-05	0.000149825	0.225	0.0001	0.000492708
HDL-C	Waist-hip ratio	-0.3415	4.1407e-21	5.2555e-20	-0.2407	1.6951e-10	1.88655e-09
HDL-C	Diastolic blood pressure	-0.186	3.0006e-09	1.87876e-08	-0.1237	6.8598e-05	0.000381728
HDL-C	Mean arterial pressure	-0.1946	4.3063e-11	3.27941e-10	-0.1305	7.3173e-06	5.24406e-05
HDL-C	Pulse pressure	-0.1187	0.002	0.0055618	-0.0743	0.0441	0.0929145
HDL-C	Pulse rate	-0.131	6.9073e-05	0.000259024	-0.1375	2.2309e-05	0.00014164
HDL-C	Systolic blood pressure	-0.1812	1.1863e-09	7.88213e-09	-0.1154	9.4613e-05	0.00049178
HDL-C	Microalbumin	-0.4011	0.0015	0.00424286	-0.3061	0.0169	0.0420721
HDL-C	Uric acid	-0.2818	7.3816e-19	9.25036e-18	-0.2155	7.767e-12	9.07109e-11
HDL-C	AFP	0.1121	0.0035	0.00924	0.0895	0.0107	0.0290034
HDL-C	Albumin	-0.0802	0.0192	0.0413217	-0.1542	2.4807e-05	0.000156449
HDL-C	Gamma-Gt	-0.1813	6.9564e-05	0.000259881	-0.1422	0.0012	0.00445176
HDL-C	SGOT	-0.1211	0.0071	0.0171858	-0.0847	0.0718	0.139472
HDL-C	SGPT	-0.3211	7.2998e-10	5.01861e-09	-0.2577	5.7262e-07	4.6299e-06
HDL-C	Total bilirubin	0.162	0.0124	0.0279	0.1326	0.0368	0.0800294
HDL-C	VLDL-C	-0.4064	1.1407e-09	7.63036e-09	-0.3877	7.1099e-08	6.28595e-07
HbAlc	Waist-hip ratio	0.3626	3.8144e-16	4.24298e-15	0.2952	2.0782e-10	2.27866e-09
HbAlc	Mean arterial pressure	0.1142	0.0071	0.0171858	0.0581	0.1743	0.280743
HbAlc	Pulse pressure	0.1811	0.0003	0.00101712	0.1494	0.0029	0.00955889
HbAlc	Systolic blood pressure	0.1451	0.0006	0.00189776	0.0919	0.0323	0.0724071
HbAlc	Microalbumin	0.3817	0.009	0.0213669	0.3112	0.0394	0.0845179
HbAlc	Uric acid	0.2095	3.045e-08	1.75265e-07	0.1516	7.9969e-05	0.000436709
HbAlc	Albumin	0.0612	0.1817	0.280192	0.125	0.0078	0.0222253	Yes
HbAlc	Gamma-Gt	0.2658	1.085e-06	5.34403e-06	0.2363	8.4457e-06	5.91825e-05
HbAlc	SGOT	0.1797	0.0019	0.00531356	0.149	0.0085	0.0237899
HbAlc	SGPT	0.3302	6.4019e-08	3.52105e-07	0.2802	3.1169e-06	2.30358e-05
HbAlc	Total bilirubin	-0.2665	2.3298e-06	1.0778e-05	-0.2462	1.3943e-05	9.22383e-05
HbAlc	Fasting Glucose	0.6943	2.1933e-25	3.01579e-24	0.6822	2.7036e-22	3.93478e-21
HbAlc	HDL-C	-0.2789	2.9851e-14	2.9851e-13	-0.2271	4.7465e-10	4.9891e-09
HbAlc	LDL-C	0.1319	0.0077	0.0185024	0.1359	0.003	0.00985417
HbAlc	Triglyceride	0.3812	2.03e-10	1.47772e-09	0.3593	3.2186e-10	3.42112e-09
HbAlc	VLDL-C	0.2287	4.3923e-06	1.94994e-05	0.2084	1.4522e-05	9.47435e-05
LDL-C	Uric acid	0.0941	0.0079	0.018937	0.0905	0.0106	0.028898
LDL-C	AFP	0.1091	0.01	0.0234043	0.1189	0.0055	0.0164132
LDL-C	SGOT	0.1404	0.021	0.044806	0.1497	0.0119	0.031711
LDL-C	SGPT	0.16	0.0102	0.02376	0.1823	0.0016	0.00566891
LDL-C	VLDL-C	0.2481	0.0003	0.00101712	0.2581	6.4149e-05	0.000359083
Total cholesterol	Diastolic blood pressure	-0.1035	0.0109	0.0250953	-0.0804	0.0466	0.0971004
Total cholesterol	Uric acid	0.066	0.0471	0.0903663	0.084	0.013	0.0339724	Yes
Total cholesterol	AFP	0.1763	1.7183e-05	7.08799e-05	0.179	1.4476e-05	9.47435e-05
Total cholesterol	Gamma-Gt	0.1478	0.0149	0.033	0.1796	0.0015	0.00539544
Total cholesterol	SGOT	0.1345	0.0159	0.0349024	0.1529	0.0052	0.0158684
Total cholesterol	HDL-C	0.2492	1.5878e-07	8.31705e-07	0.2397	1.9461e-06	1.48469e-05
Total cholesterol	LDL-C	0.8939	0	0	0.8981	0	0
Total cholesterol	Triglyceride	0.3375	6.5912e-08	3.60513e-07	0.3653	2.001e-09	1.99257e-08
Total cholesterol	VLDL-C	0.432	1.0202e-12	8.85963e-12	0.4489	1.3212e-14	1.66647e-13
Triglyceride	Waist-hip ratio	0.3591	1.4117e-09	9.25552e-09	0.3209	3.0615e-09	3.01685e-08
Triglyceride	Diastolic blood pressure	0.1804	7.7777e-06	3.37716e-05	0.155	8.7013e-05	0.00046244
Triglyceride	Mean arterial pressure	0.2109	1.5326e-08	9.03139e-08	0.1846	5.794e-07	4.64502e-06
Triglyceride	Pulse pressure	0.1922	1.2289e-05	5.17707e-05	0.169	9.2596e-05	0.000486643
Triglyceride	Pulse rate	0.1513	0.0026	0.00715	0.1674	0.001	0.00386122
Triglyceride	Systolic blood pressure	0.2256	2.205e-10	1.585e-09	0.1945	8.5346e-08	7.33976e-07
Triglyceride	Creatinine	0.1579	6.3518e-05	0.000239098	0.1386	0.0007	0.00281787
Triglyceride	Microalbumin	0.4211	0.0029	0.00786575	0.3723	0.0122	0.0323283
Triglyceride	Uric acid	0.368	3.9115e-15	4.20911e-14	0.3282	3.8747e-13	4.69932e-12
Triglyceride	Albumin	0.1956	8.4628e-05	0.000314969	0.265	7.2979e-08	6.33377e-07
Triglyceride	Gamma-Gt	0.3578	3.8641e-09	2.36139e-08	0.3597	1.0242e-09	1.04182e-08
Triglyceride	SGOT	0.1768	0.001	0.00297297	0.1684	0.0014	0.00511351
Triglyceride	SGPT	0.2769	3.4857e-05	0.000134799	0.2587	4.0792e-05	0.000245791
Triglyceride	HDL-C	-0.5786	1.5819e-38	2.33743e-37	-0.5537	2.4433e-30	3.728e-29
Triglyceride	LDL-C	0.3018	1.5352e-09	9.93365e-09	0.3191	1.0918e-11	1.24439e-10
Triglyceride	VLDL-C	0.8506	1.2689e-42	1.90335e-41	0.8465	1.1751e-37	1.88414e-36
VLDL-C	Mean arterial pressure	0.1135	0.0063	0.0154764	0.0895	0.0395	0.0845407
VLDL-C	Pulse pressure	0.1308	0.0062	0.015345	0.1123	0.0204	0.0499959
Bone density	Diastolic blood pressure	-0.0267	0.4599	0.58522	-0.0874	0.011	0.0296467	Yes
Bone density	Creatinine	0.1159	0.0009	0.00268373	0.1021	0.0032	0.0104747
Bone density	Uric acid	0.1013	0.0003	0.00101712	0.0491	0.0963	0.174521
Bone density	Gamma-Gt	-0.0455	0.2468	0.360904	-0.0985	0.0096	0.0264	Yes
Bone density	HbAlc	0.0828	0.0181	0.0392101	0.0333	0.3455	0.47854
FVC	Waist-hip ratio	-0.1654	0.0006	0.00189776	-0.1992	6.3967e-05	0.000359083
FVC	Pulse pressure	-0.1424	0.0067	0.0163374	-0.1474	0.0051	0.0156643
FVC	Pulse rate	-0.1386	0.0045	0.0116623	-0.1395	0.0043	0.0136503
FVC	Platelet	-0.1261	0.0009	0.00268373	-0.1275	0.0007	0.00281787
FVC	WBC count	-0.1555	0.0004	0.00131126	-0.1623	0.0002	0.000918447
FVC	Creatinine	0.1254	0.002	0.0055618	0.1276	0.0018	0.00623736
FVC	Gamma-Gt	-0.1602	0.0118	0.0266712	-0.1643	0.0063	0.0182816
FVC	SGPT	-0.1459	0.0226	0.0479101	-0.1547	0.0121	0.0321534
FVC	HDL-C	0.098	0.0058	0.0144635	0.1039	0.0039	0.0125064
FVC	HbAlc	-0.1834	5.1599e-05	0.000196473	-0.1918	5.3696e-05	0.000313558
FVC	LDL-C	-0.121	0.0127	0.0285102	-0.1208	0.0113	0.0303687
gerd	Body fat percentage	-0.0399	0.5796	0.703637	0.2693	0.002	0.00685507	Yes
gerd	HCT	0.1957	0.0339	0.0679372	0.221	0.0165	0.0414032	Yes
gerd	Hb	0.1893	0.0283	0.0576481	0.2157	0.0108	0.0291909	Yes
gerd	kidney stone	0.2749	0.011	0.0252083	0.305	0.0058	0.0170398
gerd	Bone density	-0.1587	0.0099	0.0232251	-0.1467	0.0165	0.0414032
gerd	ibs	0.4023	2.4939e-05	9.87584e-05	0.3988	3.4578e-05	0.000213796
gerd	peptic ulcer	0.5522	3.5359e-11	2.80043e-10	0.5475	4.7883e-11	5.39254e-10
gerd	vertigo	0.3162	0.0004	0.00131126	0.3168	0.0004	0.00175185
headache	Body fat percentage	0.1558	0.0096	0.0226286	0.1734	0.0126	0.03311
headache	RBC count	0.1507	0.0142	0.0315202	0.1295	0.0333	0.0737747
headache	WBC count	0.2191	0.0003	0.00101712	0.1975	0.0007	0.00281787
headache	Bone density	-0.1479	0.0041	0.0107381	-0.1633	0.0017	0.00593432
headache	ibs	0.2139	0.0156	0.0343964	0.2214	0.0127	0.0332803
headache	peptic ulcer	0.2991	0.0003	0.00101712	0.3075	0.0002	0.000918447
headache	vertigo	0.2564	0.0043	0.0111732	0.2578	0.0042	0.013423
peptic ulcer	Body fat percentage	0.0106	0.855	0.908208	0.1919	0.0158	0.0400718	Yes
peptic ulcer	Hb	0.202	0.0072	0.0173854	0.2029	0.0067	0.0193829
peptic ulcer	ibs	0.2411	0.008	0.0191304	0.2374	0.0089	0.0246903
vertigo	HCT	0.1729	0.0205	0.0438337	0.1749	0.0192	0.0473
vertigo	peptic ulcer	0.3053	0.0013	0.00375219	0.3051	0.0011	0.00419597

## Sheet: SD7
Supplementary Data 7. Reference(s) of significant genetic correlations
p1	p2	rg	p	PMID(type*)
asthma	Diastolic blood pressure	-0.1483	0.0132	31815553(sG),29403010(sG)
asthma	Mean arterial pressure	-0.1263	0.0262	NA
asthma	Albumin	-0.1433	0.0112	19439981(sG),29403010(G)
diabetes	Body fat percentage	0.4761	2.3054e-18	22109280(G)
diabetes	Body mass index (BMI)	0.3899	5.0546e-15	26414676(G),29403010(G)
diabetes	Hip circumference	0.2634	3.6984e-07	25060389(G)
diabetes	Waist circumference	0.4204	5.6322e-14	31167208(G)
diabetes	Waist-hip ratio	0.4606	2.1607e-14	22109280(G)
diabetes	Diastolic blood pressure	0.2786	2.7886e-06	27702834(sMR),29403010(G)
diabetes	Mean arterial pressure	0.3266	3.5116e-09	27702834(sMR),29403010(G)
diabetes	Pulse pressure	0.3642	3.9341e-08	27702834(sMR),29403010(G)
diabetes	Pulse rate	0.1943	0.0006	32895727(MR)
diabetes	Systolic blood pressure	0.3606	3.5956e-11	27702834(MR),29403010(G)
diabetes	HCT	0.1895	0.0058	18931370(E)
diabetes	Hb	0.1606	0.0165	NA
diabetes	RBC count	0.2139	0.0004	NA
diabetes	WBC count	0.2254	0.0001	28090128(E),14569049(E)
diabetes	BUN	0.1705	0.0077	29241622(E)
diabetes	Microalbumin	0.6611	0.0006	27215237(sG),26631737(sG)
diabetes	Uric acid	0.2595	2.4164e-05	19549729(C),25918230(n),33227361(C),29403010(G)
diabetes	Albumin	0.1372	0.0237	NA
diabetes	Gamma-glutamyl transferase	0.2949	6.5142e-06	24947364(sG),27466193(MR),29403010(G)
diabetes	SGOT	0.229	0.0014	23020992(sE),29403010(G)
diabetes	SGPT	0.4655	2.4149e-09	27996050(MR),29403010(G)
diabetes	Fasting Glucose	0.7204	5.3662e-38	25060389(G),26414676(G)
diabetes	HDL-C	-0.4279	2.1348e-16	27487401(G),29220677(G)
diabetes	hba1c	0.7562	7.9302e-24	25060389(G),29403010(G)
diabetes	Triglyceride	0.4224	7.293e-10	26414676(G)
diabetes	VLDL-C	0.1979	0.0033	25060389(G)
diabetes	Bone density	0.1562	0.0007	29220677(G)
gout	Body fat percentage	0.274	1.6318e-06	30085130(sMR)
gout	Body mass index (BMI)	0.2777	2.6419e-07	29220677(G),30085130(MR)
gout	Hip circumference	0.1712	0.003	30085130(sMR)
gout	Waist circumference	0.2581	3.1709e-05	30085130(sMR)
gout	Waist-hip ratio	0.2757	2.7854e-05	29220677(G),30085130(MR)
gout	Diastolic blood pressure	0.3195	3.7424e-07	31626644(sG)
gout	Mean arterial pressure	0.3307	2.7038e-08	31626644(sG)
gout	Pulse pressure	0.211	0.0032	31626644(sG)
gout	Systolic blood pressure	0.3178	4.7453e-08	31626644(sG)
gout	Uric acid	0.7578	7.6954e-34	31626644(G)
gout	Albumin	0.1335	0.0381	NA
gout	SGOT	0.335	1.1225e-06	25839764(sE)
gout	SGPT	0.3302	8.8523e-06	25839764(sE)
gout	HDL-C	-0.2836	2.9432e-07	31626644(sG)
gout	hba1c	0.281	1.9143e-06	31626644(sG)
gout	Triglyceride	0.34	2.7186e-08	31626644(sG)
gout	VLDL-C	0.2121	0.0009	31626644(sG)
gout	Bone density	0.1582	0.0024	29220677(G)
hypertension	Body fat percentage	0.3579	4.5663e-13	30352878(G)
hypertension	Body mass index (BMI)	0.3397	5.812e-13	30352878(G)
hypertension	Hip circumference	0.2419	2.8062e-06	30352878(sG)
hypertension	Waist circumference	0.3843	5.6021e-13	30352878(sG)
hypertension	Waist-hip ratio	0.4119	1.5469e-13	30352878(sG)
hypertension	Diastolic blood pressure	0.8181	2.2772e-83	28135244(sG)
hypertension	Mean arterial pressure	0.8461	2.9364e-103	28135244(sG)
hypertension	Pulse pressure	0.5861	3.4712e-31	28135244(sG)
hypertension	Pulse rate	0.1297	0.004	30597750(E)
hypertension	Systolic blood pressure	0.8337	7.8323e-108	28135244(sG)
hypertension	HCT	0.1487	0.0164	15076154(E)
hypertension	Hb	0.1352	0.0135	28105697(E)
hypertension	RBC count	0.1975	1.7835e-05	28105697(E)
hypertension	WBC count	0.2238	1.839e-06	28105697(E)
hypertension	Microalbumin	0.5991	0.0005	10075379(E)
hypertension	Uric acid	0.2668	3.8015e-09	15076154(E)
hypertension	Albumin	0.1102	0.0229	NA
hypertension	Gamma-glutamyl transferase	0.2694	4.7686e-07	32160872(E)
hypertension	SGOT	0.2373	0.0003	32160872(E)
hypertension	SGPT	0.3882	3.2661e-10	32160872(E)
hypertension	Fasting Glucose	0.2892	3.5949e-08	27702834(sMR)
hypertension	HDL-C	-0.2158	2.6674e-07	33131310(MR)
hypertension	hba1c	0.2506	6.2316e-07	31386636(MR),27702834(sMR)
hypertension	Triglyceride	0.3123	2.6851e-10	33131310(MR)
hypertension	VLDL-C	0.2108	1.3077e-05	32727222(E)
kidney stone	Body fat percentage	0.2785	3.7083e-08	29856171(sE)
kidney stone	Body mass index (BMI)	0.2421	5.9339e-08	30975718(G)
kidney stone	Hip circumference	0.1611	0.0008	29856171(sE)
kidney stone	Waist circumference	0.3096	2.1496e-08	29856171(sE)
kidney stone	Waist-hip ratio	0.3929	1.4601e-09	29856171(sE)
kidney stone	Diastolic blood pressure	0.4026	4.2787e-11	12797632(E)
kidney stone	Mean arterial pressure	0.4265	9.9983e-14	12797632(E),29403010(G)
kidney stone	Pulse pressure	0.3159	1.6935e-07	29403010(sG)
kidney stone	Pulse rate	0.1995	0.0009	NA
kidney stone	Systolic blood pressure	0.4371	5.2685e-16	12797632(E),29403010(G)
kidney stone	HCT	0.2026	0.0069	NA
kidney stone	RBC count	0.2644	2.1512e-05	NA
kidney stone	WBC count	0.1492	0.0085	27651947(E)
kidney stone	Microalbumin	0.6053	0.0011	NA
kidney stone	Uric acid	0.1653	0.0014	30975718(G)
kidney stone	Gamma-glutamyl transferase	0.238	0.0004	NA
kidney stone	SGPT	0.3067	0.0003	NA
kidney stone	Fasting Glucose	0.2673	4.2545e-05	30975718(G)
kidney stone	hba1c	0.29	3.1158e-06	30975718(G)
kidney stone	Triglyceride	0.2134	0.0002	30975718(G)
gerd	Body fat percentage	-0.0399	0.5796	NA
gerd	Hb	0.1893	0.0283	NA
gerd	Bone density	-0.1587	0.0099	25834453(sE)
headache	Body fat percentage	0.1558	0.0096	17923596(sE)
headache	RBC count	0.1507	0.0142	NA
headache	WBC count	0.2191	0.0003	NA
headache	Bone density	-0.1479	0.0041	NA
peptic ulcer	Hb	0.202	0.0072	27588176(sE)
diabetes	gout	0.4724	6.2027e-10	25646370(G),23173177(E)
diabetes	hypertension	0.5307	3.6108e-22	33276381(G)
diabetes	kidney stone	0.4423	9.56e-11	16105055(E)
gout	hypertension	0.4249	1.3563e-10	22277138(E)
gout	kidney stone	0.3109	0.0001	12087559(E),27609977(E)
hypertension	kidney stone	0.5295	3.4119e-24	11812875(E),28148559(E)
hypertension	gerd	0.2037	0.0153	28961574(E)
kidney stone	peptic ulcer	0.2805	0.0014	NA
gerd	kidney stone	0.2749	0.011	NA
gerd	ibs	0.4023	2.4939e-05	10755255(E)
gerd	peptic ulcer	0.5522	3.5359e-11	19365600(E)
gerd	vertigo	0.3162	0.0004	26115947(E)
headache	ibs	0.2139	0.0156	17007634(E)
headache	peptic ulcer	0.2991	0.0003	NA
headache	vertigo	0.2564	0.0043	11222783(E)
peptic ulcer	ibs	0.2411	0.008	10755255(sE)
vertigo	peptic ulcer	0.3053	0.0013	NA
Body fat percentage	Hip circumference	0.8	0	NA
Body fat percentage	Waist circumference	0.8846	0	NA
Body fat percentage	Waist-hip ratio	0.596	3.0863e-95	NA
Body fat percentage	Diastolic blood pressure	0.2462	2.2094e-10	NA
Body fat percentage	Mean arterial pressure	0.2558	1.8067e-11	NA
Body fat percentage	Pulse pressure	0.1648	0.0002	NA
Body fat percentage	Systolic blood pressure	0.2538	7.8893e-11	NA
Body fat percentage	HCT	0.1248	0.0067	NA
Body fat percentage	Hb	0.1414	0.0014	NA
Body fat percentage	Platelet	0.1296	9.7126e-06	NA
Body fat percentage	RBC count	0.1269	0.0024	NA
Body fat percentage	WBC count	0.2496	8.2712e-13	NA
Body fat percentage	Creatinine	0.0879	0.0114	NA
Body fat percentage	Microalbumin	0.5223	0.0006	NA
Body fat percentage	Uric acid	0.3219	5.9708e-14	NA
Body fat percentage	AFP	-0.0357	0.3103	NA
Body fat percentage	Albumin	-0.1489	0.0003	NA
Body fat percentage	Gamma-glutamyl transferase	0.2405	9.2255e-08	NA
Body fat percentage	SGOT	0.2253	3.9209e-06	NA
Body fat percentage	SGPT	0.4333	4.7246e-17	NA
Body fat percentage	Total bilirubin	-0.1756	5.9456e-05	NA
Body fat percentage	Fasting Glucose	0.2578	1.1094e-10	NA
Body fat percentage	HDL-C	-0.2918	2.747e-16	NA
Body fat percentage	hba1c	0.2966	1.1583e-12	NA
Body fat percentage	Triglyceride	0.2459	1.1026e-05	NA
Body fat percentage	VLDL-C	0.1823	0.0008	NA
Body fat percentage	Bone density	0.1458	8.8072e-06	27215616(MR)
Body fat percentage	forced vital capacity	-0.0273	0.5126	NA
Body mass index (BMI)	Body fat percentage	0.9528	0	29100087(G)
Body mass index (BMI)	Hip circumference	0.8315	0	29100087(G)
Body mass index (BMI)	Waist circumference	0.8661	0	29100087(G)
Body mass index (BMI)	Waist-hip ratio	0.5159	7.2585e-65	29100087(G)
Body mass index (BMI)	Diastolic blood pressure	0.2712	1.9752e-14	29403010(G)
Body mass index (BMI)	Mean arterial pressure	0.2769	5.4028e-15	29403010(G)
Body mass index (BMI)	Pulse pressure	0.172	2.996e-05	29403010(G)
Body mass index (BMI)	Systolic blood pressure	0.2736	1.5355e-13	29403010(G)
Body mass index (BMI)	Hb	0.0923	0.0168	29100087(G)
Body mass index (BMI)	Platelet	0.0893	0.0013	NA
Body mass index (BMI)	RBC count	0.1055	0.0043	29100087(G)
Body mass index (BMI)	WBC count	0.2209	3.6397e-11	29403010(G)
Body mass index (BMI)	Creatinine	0.088	0.0033	NA
Body mass index (BMI)	Microalbumin	0.4542	0.0007	NA
Body mass index (BMI)	Uric acid	0.3022	5.7473e-14	29403010(G)
Body mass index (BMI)	AFP	-0.0817	0.0114	NA
Body mass index (BMI)	Albumin	-0.1926	3.9723e-08	29403010(G)
Body mass index (BMI)	Gamma-glutamyl transferase	0.2	1.4639e-06	NA
Body mass index (BMI)	SGOT	0.1728	0.0002	NA
Body mass index (BMI)	SGPT	0.3482	3.1898e-12	29403010(G)
Body mass index (BMI)	Total bilirubin	-0.1278	0.0012	NA
Body mass index (BMI)	Fasting Glucose	0.2271	4.0903e-09	26414676(G),29220677(G)
Body mass index (BMI)	HDL-C	-0.294	8.1063e-22	29100087(G),29220677(G),29403010(G)
Body mass index (BMI)	hba1c	0.2497	4.285e-11	29100087(G)
Body mass index (BMI)	Triglyceride	0.2097	3.1719e-06	26414676(G),29100087(G),29403010(G)
Body mass index (BMI)	VLDL-C	0.1458	0.0004	29100087(sG)
Body mass index (BMI)	Bone density	0.1746	4.9017e-10	NA
Hip circumference	Waist-hip ratio	0.2712	9.9994e-10	29100087(G)
Hip circumference	Diastolic blood pressure	0.1942	1.1382e-06	NA
Hip circumference	Mean arterial pressure	0.1948	8.0508e-07	NA
Hip circumference	Pulse rate	-0.0306	0.3735	NA
Hip circumference	Systolic blood pressure	0.1918	1.3565e-06	NA
Hip circumference	Platelet	0.023	0.4034	NA
Hip circumference	WBC count	0.1633	1.3738e-06	NA
Hip circumference	Creatinine	0.1038	0.0014	NA
Hip circumference	Microalbumin	0.4067	0.0017	NA
Hip circumference	Uric acid	0.2099	6.652e-08	NA
Hip circumference	AFP	-0.0817	0.0063	NA
Hip circumference	Albumin	-0.2198	9.2392e-08	NA
Hip circumference	Gamma-glutamyl transferase	0.0818	0.0847	NA
Hip circumference	SGOT	0.0485	0.3464	NA
Hip circumference	SGPT	0.1969	0.0003	NA
Hip circumference	Fasting Glucose	0.1348	0.0007	NA
Hip circumference	HDL-C	-0.1294	0.0003	29100087(G)
Hip circumference	hba1c	0.1482	1.9881e-05	29100087(G)
Hip circumference	Triglyceride	0.064	0.1221	29100087(G)
Hip circumference	VLDL-C	0.0723	0.0762	NA
Hip circumference	Bone density	0.109	0.0004	NA
Hip circumference	forced vital capacity	0.2583	2.0242e-12	NA
Waist circumference	Hip circumference	0.8567	0	29100087(G)
Waist circumference	Waist-hip ratio	0.7238	2.8992e-254	NA
Waist circumference	Diastolic blood pressure	0.2746	1.3305e-12	NA
Waist circumference	Mean arterial pressure	0.2892	7.5848e-14	NA
Waist circumference	Pulse pressure	0.1897	1.4811e-05	NA
Waist circumference	Systolic blood pressure	0.2864	3.2327e-13	NA
Waist circumference	Hb	0.1292	0.0053	NA
Waist circumference	RBC count	0.1171	0.005	29100087(G)
Waist circumference	WBC count	0.215	1.0852e-09	NA
Waist circumference	Microalbumin	0.506	0.0007	NA
Waist circumference	Uric acid	0.2876	2.4555e-11	NA
Waist circumference	Albumin	-0.1362	0.0026	NA
Waist circumference	Gamma-glutamyl transferase	0.2669	7.7141e-09	NA
Waist circumference	SGOT	0.1466	0.0033	NA
Waist circumference	SGPT	0.4073	1.1084e-14	NA
Waist circumference	Total bilirubin	-0.1192	0.0111	NA
Waist circumference	Fasting Glucose	0.2846	1.072e-11	29100087(G)
Waist circumference	HDL-C	-0.2734	2.1288e-16	29100087(G)
Waist circumference	hba1c	0.279	9.4692e-13	29100087(G)
Waist circumference	Triglyceride	0.2395	1.5557e-06	29100087(G)
Waist circumference	VLDL-C	0.1701	0.0003	NA
Waist circumference	Bone density	0.11	0.0007	25274071(E)
Waist circumference	forced vital capacity	0.1029	0.0108	NA
Waist-hip ratio	Diastolic blood pressure	0.2456	1.3587e-09	30575882(G)
Waist-hip ratio	Mean arterial pressure	0.2745	1.6115e-12	NA
Waist-hip ratio	Pulse pressure	0.2234	2.0153e-06	NA
Waist-hip ratio	Pulse rate	0.1414	0.0013	NA
Waist-hip ratio	Systolic blood pressure	0.2787	1.3182e-12	30575882(G)
Waist-hip ratio	VLDL-C	0.2412	2.0371e-05	NA
Diastolic blood pressure	Mean arterial pressure	0.9796	0	NA
Diastolic blood pressure	Pulse pressure	0.4355	8.7866e-17	NA
Diastolic blood pressure	Pulse rate	0.2166	1.6494e-07	NA
Pulse pressure	Mean arterial pressure	0.6163	1.1551e-59	NA
Pulse rate	Mean arterial pressure	0.1404	0.0004	NA
Pulse rate	Pulse pressure	-0.2161	0.0001	NA
Systolic blood pressure	Diastolic blood pressure	0.8838	0	NA
Systolic blood pressure	Mean arterial pressure	0.9613	0	NA
Systolic blood pressure	Pulse pressure	0.8112	0	NA
Systolic blood pressure	VLDL-C	0.1356	0.0007	NA
HCT	Waist-hip ratio	0.1689	0.0011	NA
HCT	Diastolic blood pressure	0.1518	0.0055	NA
HCT	Mean arterial pressure	0.1459	0.0057	NA
HCT	Pulse rate	0.1778	0.0004	NA
HCT	SGPT	0.2209	0.0027	NA
HCT	HDL-C	-0.1564	0.0004	NA
HCT	hba1c	0.1592	0.0032	NA
HCT	Triglyceride	0.1666	0.0009	NA
Hb	Waist-hip ratio	0.2102	3.0646e-05	29100087(G)
Hb	Diastolic blood pressure	0.1684	0.0008	NA
Hb	Mean arterial pressure	0.1459	0.0031	NA
Hb	Pulse rate	0.1925	5.4854e-05	NA
Hb	HCT	0.9576	0	NA
Hb	Albumin	0.1051	0.0535	NA
Hb	Gamma-glutamyl transferase	0.1751	0.0048	NA
Hb	SGOT	0.1745	0.0052	NA
Hb	SGPT	0.3002	3.3477e-06	NA
Hb	HDL-C	-0.1728	2.1855e-05	29100087(G)
Hb	Triglyceride	0.1406	0.0091	29100087(G)
Platelet	Gamma-glutamyl transferase	0.1399	0.0059	NA
Platelet	Total bilirubin	-0.145	0.0008	NA
Platelet	LDL-C	0.1602	1.7344e-05	29100087(G)
Platelet	Total cholesterol	0.1187	0.0011	29100087(G)
RBC count	Waist-hip ratio	0.1637	0.0001	29100087(G)
RBC count	Diastolic blood pressure	0.153	0.0009	NA
RBC count	Mean arterial pressure	0.1376	0.0019	NA
RBC count	Systolic blood pressure	0.1057	0.017	NA
RBC count	HCT	0.8416	1.1137e-47	NA
RBC count	Hb	0.799	2.2134e-33	29100087(G)
RBC count	SGPT	0.2116	0.0006	NA
RBC count	Fasting Glucose	0.1287	0.0111	29100087(G)
RBC count	HDL-C	-0.1677	1.7473e-05	29100087(G),30374074(G)
RBC count	hba1c	0.1359	0.0017	NA
RBC count	LDL-C	0.1499	0.0047	29100087(G)
RBC count	Triglyceride	0.1812	2.8767e-05	29100087(G)
WBC count	Waist-hip ratio	0.1929	2.9719e-06	NA
WBC count	Diastolic blood pressure	0.1182	0.0058	NA
WBC count	Mean arterial pressure	0.1338	0.0012	NA
WBC count	Pulse pressure	0.1172	0.0099	29403010(G),29403010(G)
WBC count	Systolic blood pressure	0.1383	0.0009	NA
WBC count	HCT	0.198	2.8797e-06	NA
WBC count	Hb	0.1956	1.5914e-05	NA
WBC count	Platelet	0.3349	1.0653e-18	NA
WBC count	Microalbumin	0.374	0.0065	NA
WBC count	Uric acid	0.1896	8.948e-08	NA
WBC count	Gamma-glutamyl transferase	0.1932	0.0001	NA
WBC count	SGPT	0.1552	0.005	NA
WBC count	HDL-C	-0.1843	1.8607e-06	NA
WBC count	hba1c	0.1882	2.4133e-05	NA
WBC count	Triglyceride	0.1729	0.0003	NA
BUN	Mean arterial pressure	0.1265	0.0028	NA
BUN	Pulse pressure	0.1481	0.0048	NA
BUN	Systolic blood pressure	0.1537	0.0004	NA
BUN	Creatinine	0.343	5.3959e-15	NA
Creatinine	Diastolic blood pressure	0.1216	0.0027	NA
Creatinine	Mean arterial pressure	0.1277	0.0009	NA
Creatinine	Pulse rate	-0.1134	0.0028	NA
Creatinine	Systolic blood pressure	0.1314	0.0005	NA
Creatinine	Uric acid	0.2847	1.5659e-16	NA
Creatinine	VLDL-C	0.1792	4.6073e-06	NA
Microalbumin	Waist-hip ratio	0.399	0.0056	NA
Microalbumin	Diastolic blood pressure	0.3779	0.0054	NA
Microalbumin	Mean arterial pressure	0.4786	0.0006	NA
Microalbumin	Pulse pressure	0.579	0.0008	NA
Microalbumin	Systolic blood pressure	0.5718	9.9997e-05	NA
Uric acid	Waist-hip ratio	0.2641	2.556e-09	NA
Uric acid	Diastolic blood pressure	0.2072	7.5362e-10	NA
Uric acid	Mean arterial pressure	0.2172	8.3297e-11	NA
Uric acid	Pulse pressure	0.1522	0.0014	NA
Uric acid	Systolic blood pressure	0.2169	3.9176e-09	NA
Uric acid	VLDL-C	0.2731	2.2009e-09	NA
AFP	VLDL-C	0.0796	0.04	NA
Albumin	Waist-hip ratio	0.0217	0.6602	NA
Albumin	Diastolic blood pressure	0.0558	0.2031	NA
Albumin	Mean arterial pressure	0.0797	0.0545	NA
Albumin	Pulse pressure	0.1364	0.0039	NA
Albumin	Systolic blood pressure	0.1019	0.0101	NA
Albumin	Microalbumin	0.3428	0.0109	NA
Albumin	Uric acid	0.0742	0.0604	NA
Albumin	AFP	0.1074	0.0158	NA
Albumin	Gamma-glutamyl transferase	0.1702	0.0033	NA
Albumin	SGOT	0.1685	0.0033	NA
Albumin	SGPT	0.2356	0.0001	29403010(G),29403010(G)
Albumin	VLDL-C	0.1357	0.0094	NA
Gamma-Gt	Waist-hip ratio	0.3902	2.7522e-13	NA
Gamma-Gt	Diastolic blood pressure	0.1551	0.0012	NA
Gamma-Gt	Mean arterial pressure	0.1631	0.0005	NA
Gamma-Gt	Systolic blood pressure	0.1754	0.0003	NA
Gamma-Gt	Microalbumin	0.4099	0.0087	NA
Gamma-Gt	Uric acid	0.3341	3.0174e-09	NA
Gamma-Gt	VLDL-C	0.3425	9.633e-08	NA
SGOT	Waist-hip ratio	0.236	1.0435e-05	NA
SGOT	Diastolic blood pressure	0.13	0.011	NA
SGOT	Mean arterial pressure	0.1221	0.0138	NA
SGOT	Systolic blood pressure	0.1262	0.012	NA
SGOT	Creatinine	0.1657	0.0005	NA
SGOT	Microalbumin	0.5602	0.0061	NA
SGOT	Uric acid	0.3344	1.488e-08	NA
SGOT	Gamma-glutamyl transferase	0.3778	4.7652e-09	NA
SGOT	SGPT	0.8087	8.0678e-101	NA
SGOT	VLDL-C	0.1686	0.0052	NA
SGPT	Waist-hip ratio	0.5261	1.3651e-21	NA
SGPT	Diastolic blood pressure	0.2124	0.0001	NA
SGPT	Mean arterial pressure	0.2316	7.6492e-06	NA
SGPT	Pulse pressure	0.2508	4.8508e-05	NA
SGPT	Systolic blood pressure	0.2688	9.299e-08	NA
SGPT	Microalbumin	0.4757	0.0106	NA
SGPT	Uric acid	0.3716	3.7417e-08	NA
SGPT	Gamma-glutamyl transferase	0.5359	4.0189e-18	NA
SGPT	VLDL-C	0.2084	0.0042	NA
Total bilirubin	Waist-hip ratio	-0.1528	0.0132	NA
Total bilirubin	Uric acid	-0.1879	1.6556e-05	NA
Fasting Glucose	Waist-hip ratio	0.3652	2.6711e-15	NA
Fasting Glucose	Mean arterial pressure	0.1671	0.0003	NA
Fasting Glucose	Pulse pressure	0.2727	2.7156e-07	29403010(G),29403010(G)
Fasting Glucose	Pulse rate	0.1598	0.0001	NA
Fasting Glucose	Systolic blood pressure	0.2192	1.3125e-06	29403010(G),29403010(G)
Fasting Glucose	Microalbumin	0.3621	0.0104	NA
Fasting Glucose	Uric acid	0.2075	7.4044e-06	NA
Fasting Glucose	AFP	0.0797	0.0605	NA
Fasting Glucose	Albumin	0.1479	0.0063	NA
Fasting Glucose	Gamma-glutamyl transferase	0.2515	1.0198e-05	NA
Fasting Glucose	SGOT	0.1858	0.0013	NA
Fasting Glucose	SGPT	0.3326	7.0447e-08	NA
Fasting Glucose	HDL-C	-0.2566	8.9825e-12	26414676(G)
Fasting Glucose	Triglyceride	0.3643	1.8652e-09	29100087(G)
Fasting Glucose	VLDL-C	0.2472	3.8894e-05	NA
HDL-C	Waist-hip ratio	-0.3415	4.1407e-21	29100087(G)
HDL-C	Diastolic blood pressure	-0.186	3.0006e-09	30374074(G)
HDL-C	Mean arterial pressure	-0.1946	4.3063e-11	NA
HDL-C	Pulse pressure	-0.1187	0.002	NA
HDL-C	Pulse rate	-0.131	6.9073e-05	NA
HDL-C	Systolic blood pressure	-0.1812	1.1863e-09	NA
HDL-C	Microalbumin	-0.4011	0.0015	NA
HDL-C	Uric acid	-0.2818	7.3816e-19	NA
HDL-C	AFP	0.1121	0.0035	NA
HDL-C	Albumin	-0.0802	0.0192	NA
HDL-C	Gamma-glutamyl transferase	-0.1813	6.9564e-05	NA
HDL-C	SGOT	-0.1211	0.0071	NA
HDL-C	SGPT	-0.3211	7.2998e-10	NA
HDL-C	Total bilirubin	0.162	0.0124	NA
HDL-C	VLDL-C	-0.4064	1.1407e-09	NA
hba1c	Waist-hip ratio	0.3626	3.8144e-16	29100087(G)
hba1c	Mean arterial pressure	0.1142	0.0071	NA
hba1c	Pulse pressure	0.1811	0.0003	NA
hba1c	Systolic blood pressure	0.1451	0.0006	NA
hba1c	Microalbumin	0.3817	0.009	NA
hba1c	Uric acid	0.2095	3.045e-08	NA
hba1c	Albumin	0.0612	0.1817	NA
hba1c	Gamma-glutamyl transferase	0.2658	1.085e-06	NA
hba1c	SGOT	0.1797	0.0019	NA
hba1c	SGPT	0.3302	6.4019e-08	NA
hba1c	Total bilirubin	-0.2665	2.3298e-06	NA
hba1c	Fasting Glucose	0.6943	2.1933e-25	29100087(G)
hba1c	HDL-C	-0.2789	2.9851e-14	29100087(G)
hba1c	LDL-C	0.1319	0.0077	29100087(G)
hba1c	Triglyceride	0.3812	2.03e-10	29100087(G),31784746(MR)
hba1c	VLDL-C	0.2287	4.3923e-06	NA
LDL-C	Uric acid	0.0941	0.0079	25890021(G)
LDL-C	AFP	0.1091	0.01	NA
LDL-C	SGOT	0.1404	0.021	NA
LDL-C	SGPT	0.16	0.0102	NA
LDL-C	VLDL-C	0.2481	0.0003	NA
Total cholesterol	Diastolic blood pressure	-0.1035	0.0109	NA
Total cholesterol	Uric acid	0.066	0.0471	NA
Total cholesterol	AFP	0.1763	1.7183e-05	NA
Total cholesterol	Gamma-glutamyl transferase	0.1478	0.0149	NA
Total cholesterol	SGOT	0.1345	0.0159	NA
Total cholesterol	HDL-C	0.2492	1.5878e-07	NA
Total cholesterol	LDL-C	0.8939	0	29100087(G)
Total cholesterol	Triglyceride	0.3375	6.5912e-08	29100087(G)
Total cholesterol	VLDL-C	0.432	1.0202e-12	NA
Triglyceride	Waist-hip ratio	0.3591	1.4117e-09	29100087(G)
Triglyceride	Diastolic blood pressure	0.1804	7.7777e-06	30374074(G)
Triglyceride	Mean arterial pressure	0.2109	1.5326e-08	NA
Triglyceride	Pulse pressure	0.1922	1.2289e-05	29403010(G),29403010(G)
Triglyceride	Pulse rate	0.1513	0.0026	NA
Triglyceride	Systolic blood pressure	0.2256	2.205e-10	30374074(G)
Triglyceride	Creatinine	0.1579	6.3518e-05	NA
Triglyceride	Microalbumin	0.4211	0.0029	NA
Triglyceride	Uric acid	0.368	3.9115e-15	NA
Triglyceride	Albumin	0.1956	8.4628e-05	NA
Triglyceride	Gamma-glutamyl transferase	0.3578	3.8641e-09	29403010(G),29403010(G)
Triglyceride	SGOT	0.1768	0.001	NA
Triglyceride	SGPT	0.2769	3.4857e-05	NA
Triglyceride	HDL-C	-0.5786	1.5819e-38	26414676(G),29100087(G)
Triglyceride	LDL-C	0.3018	1.5352e-09	26414676(G)
Triglyceride	VLDL-C	0.8506	1.2689e-42	NA
VLDL-C	Mean arterial pressure	0.1135	0.0063	NA
VLDL-C	Pulse pressure	0.1308	0.0062	NA
Bone density	Diastolic blood pressure	-0.0267	0.4599	NA
Bone density	Creatinine	0.1159	0.0009	NA
Bone density	Uric acid	0.1013	0.0003	23644878(C)
Bone density	Gamma-glutamyl transferase	-0.0455	0.2468	30474546(E)
forced vital capacity	Waist-hip ratio	-0.1654	0.0006	NA
forced vital capacity	Pulse pressure	-0.1424	0.0067	NA
forced vital capacity	Pulse rate	-0.1386	0.0045	NA
forced vital capacity	Platelet	-0.1261	0.0009	NA
forced vital capacity	WBC count	-0.1555	0.0004	28747965(E)
forced vital capacity	Creatinine	0.1254	0.002	NA
forced vital capacity	Gamma-glutamyl transferase	-0.1602	0.0118	16550264(E)
forced vital capacity	SGPT	-0.1459	0.0226	NA
forced vital capacity	HDL-C	0.098	0.0058	29228928(C)
forced vital capacity	hba1c	-0.1834	5.1599e-05	33148273(E)
forced vital capacity	LDL-C	-0.121	0.0127	NA
* Reference type abbreavations: G, genetic correlation. MR, Mendelian randomization. E, epidemiological. C, controversial. NA, not available (to the best of our knowledge). n,not significant. o, opposite direction. s, supportive (based on related phenotypes or known biology , especially when the exact same relationships were not reported).

## Sheet: SD8
Supplementary Data 8. Association SNPs for glycemic traits
Zone	N	chr	bp	gene	SNPs
1	5	6	20675561-20693997	CDKAL1	rs35261542(T2D,HbA1c);rs4710941(FG)
		8	117179236	MED30,SLC30A8	rs35859536(T2D,FG,HbA1c)
		9	22132699-22142757	CDKN2B-AS1,DMRTA1	rs10811660(FG,HbA1c);rs10965246(T2D)
		10	12218020-12267140	CDC123	rs10906100(FG,HbA1c);rs11257657(T2D)
		11	2817183-2828300	KCNQ1	rs163177(FG);rs2283228(T2D,HbA1c)
2	2	7	128211575	LEP,MIR129-1	rs7778167(T2D,HbA1c)
		10	92664665	HHEX,KIF11	rs35978445(T2D,HbA1c)
3	9	2	44961214-44961231	SIX3	rs340515(HbA1c);rs895636(FG)
		2	168900844	G6PC2	rs1402837(FG,HbA1c)
		3	185802297-185818435	IGF2BP2	rs11269661(HbA1c);rs6444082(FG)
		4	1252250	CTBP1-DT	rs72501962(FG,HbA1c)
		6	39069886-39078879	GLP1R	rs742761(HbA1c);rs9380826(FG)
		7	44180143-44186502	GCK	rs2971670(HbA1c);rs730497(FG)
		9	4290085	GLIS3	rs4237150(FG,HbA1c)
		11	92975544	MTNR1B	rs10830963(FG,HbA1c)
		13	32986355-32988367	LINC00423	rs11839569(FG);rs7997912(HbA1c)
4	15	2	27508345-27527678	GCKR	rs6547692(FG)
		2	172726470	RAPGEF4-AS1	rs11884105(FG)
		3	152669934	P2RY1	rs9873341(FG)
		5	96381018	LOC101929710	rs7713317(FG)
		7	14858657	DGKB	rs17168486(FG)
		7	90175927	STEAP2-AS1	rs11770630(FG)
		7	156988068	NOM1	rs1974632(FG)
		9	590735	KANK1	rs16920619(FG)
		10	26226737	GAD2	rs61839365(FG)
		10	92507108	NA*	10:92507108:CA:C(FG)
		11	61779120-61852802	FADS1,FADS2,MIR1908,MYRF	rs174566(FG)
		11	72767275	STARD10	rs77106637(FG)
		13	27908320	PLUT	rs56209434(FG)
		15	62099409	C2CD4B	rs7163757(FG)
		20	22580744	FOXA2	rs6048206(FG)
5	10	1	156278506-156344356	SMG5,TMEM79,TSACC	rs12121805(HbA1c)
		2	164525008	GRB14	rs75536691(HbA1c)
		3	15584876	HACL1	rs1481559294(HbA1c)
		5	56511543-56515514	C5orf67	rs459447(HbA1c)
		7	15025163	DGKB	rs11760782(HbA1c)
		12	31324007	SINHCAF	rs3214606(HbA1c)
		16	377772	TMEM8A	rs375498857(HbA1c)
		16	88787321	CDT1,PIEZO1	rs837763(HbA1c)
		17	82739582	FN3K	rs113373052(HbA1c)
		19	17144924	MYO9B	rs4808579(HbA1c)
* NA: Not Available

## Sheet: SD9
Supplementary Data 9. Two-sample MR analyses of T2D exposure in TWB participants
exposure	IVW Odds ratios	p-value	SNP	effect allele	other allele	beta(exposure)	p(exposure)	beta(outcome)	p(outcome)	Positional candidate gene
BMI	1.25659	0.00105674	rs1421085	C	T	0.412383	4.47074e-42	0.130835	0.00337282	FTO
			rs10165451	G	A	0.171445	6.39467e-17	0.0368622	0.237927	ADCY3
			rs6711012	G	C	-0.32195	1.05138e-16	0.0617534	0.293029
			rs6567160	C	T	0.216379	1.48389e-16	0.105026	0.00737275
			rs13130484	T	C	0.165928	5.81849e-13	0.0621482	0.0710823
			rs633715	C	T	0.192997	2.17393e-12	0.09122	0.0274786
			rs8063747	C	T	-0.155093	9.15625e-12	-0.0528355	0.125785
			rs2744475	G	C	0.144094	1.0726e-11	0.067425	0.0342913
			rs28887303	G	A	-0.1572	1.31922e-10	0.0119483	0.746877
			rs2229369	C	G	0.158524	1.56674e-10	-0.0596099	0.115632	NFE2L1
			rs2238435	G	C	0.134642	4.80555e-10	0.00208782	0.949495	ADCY9
			rs3784718	C	T	0.124082	1.5228e-09	0.0267198	0.389729	MAP2K5
			rs76404273	C	T	-0.147804	1.73547e-09	-0.00124077	0.973357	NRXN1
			rs7132908	A	G	0.138907	2.529e-08	0.0838263	0.0266011	FAIM2
HDL-C	0.976185	0.0086897	rs247617	A	C	3.37372	1e-200	-0.0213646	0.619968
			rs10223572	C	T	0.455823	1.58827e-09	0.0610763	0.114914
			rs11057238	C	A	0.457317	1.97435e-11	-0.0590804	0.0929128
			rs11082764	G	A	1.07745	6.96957e-65	0.0532753	0.101133
			rs11657865	C	A	0.386704	1.15586e-09	-0.00599594	0.854489	PGS1
			rs11789603	T	C	0.978687	1.38722e-14	0.00882098	0.89013
			rs12351480	C	A	-0.670078	1.24172e-21	0.0351355	0.320467	ABCA1
			rs12752223	T	C	0.437501	2.25843e-11	0.0224462	0.502009
			rs1318006	G	A	-0.724138	4.25136e-14	0.0732598	0.137774
			rs13306689	G	C	1.34985	3.08011e-30	-0.101153	0.102809
			rs1364422	T	C	-0.400401	2.46452e-10	0.0846628	0.00917647	LOC105375508
			rs141622900	A	G	1.22422	1.99599e-24	-0.0338588	0.580804
			rs1461729	A	G	-2.04735	5.89525e-11	0.0280042	0.861038
			rs1522633	A	T	-0.415824	2.21538e-10	0.0471316	0.164124	PSMA1
			rs1532085	A	G	1.05657	1.82982e-63	-0.0563619	0.0804296
			rs1652507	C	T	-0.519453	9.44817e-17	0.0141987	0.655561	LPA
			rs1800588	T	C	1.26459	8.31274e-85	-0.0516955	0.120237
			rs1880118	C	G	0.442777	4.71909e-09	-0.0664711	0.0922419	RAC1
			rs1883025	T	C	-1.23641	4.1755e-64	0.0600033	0.106027
			rs1979659	A	G	0.730435	1.72499e-18	0.0116321	0.785521
			rs2120825	G	T	1.00575	3.47147e-08	-0.287534	0.00225946	PPARG
			rs2278426	T	C	-1.28745	3.49645e-73	0.0474178	0.189483
			rs2281721	T	C	0.477474	3.78467e-10	-0.00426307	0.912397	GALNT2
			rs2494745	C	G	-0.589491	2.33473e-18	0.025619	0.461973	AKT1
			rs2737214	C	G	-0.709364	8.89399e-14	0.00612123	0.901016	TRPS1
			rs2803611	A	G	0.559072	5.68422e-16	0.0333574	0.345576	GPAM
			rs28521935	C	A	0.585574	1.63562e-15	-0.0491146	0.192823
			rs2925979	T	C	-0.605177	4.9268e-22	0.114587	0.000458221
			rs2954038	C	A	-0.42233	1.0217e-09	-0.0848642	0.0182146
			rs3785100	C	T	0.725059	2.07377e-12	0.0499133	0.322771
			rs3916027	A	G	1.50934	1.19277e-83	-0.128048	0.00145164
			rs41264487	G	C	-0.66976	9.67831e-12	0.17879	0.000305399	PABPC4、LOC101929516
			rs5076	A	G	0.412153	3.84625e-11	0.0309656	0.137439	APOA1、APOA1-AS
			rs6032597	T	G	0.520052	1.3007e-15	0.0377292	0.26086	PCIF1
			rs62466318	T	C	0.626529	6.51051e-10	-0.00581487	0.909723
			rs661048	G	A	-1.00514	4.10556e-08	0.0963006	0.307351	TTC39B
			rs662799	G	A	-2.19891	1e-200	-0.0163631	0.645947
			rs6905288	G	A	0.638351	6.76133e-21	-0.0213912	0.537551
			rs6968407	A	C	-0.391101	1.04969e-08	0.02634	0.449604	CD36
			rs7013255	G	A	-0.390884	2.64648e-08	0.0746528	0.0382571
			rs7311187	T	C	0.463858	1.47629e-11	0.0448395	0.201417	UBE3B
			rs73790861	C	T	0.917033	1.46771e-08	-0.252517	0.00431377
			rs7444	T	C	1.02927	3.77809e-11	0.1186	0.333005
			rs749112	C	T	-0.397108	4.65896e-10	0.0231695	0.47971	KCNK7
			rs79616633	T	C	1.25107	1.37245e-28	-0.0871256	0.139446
			rs8111069	C	A	0.431691	4.08492e-12	0.0127681	0.687638	CLPTM1
			rs876038	T	C	0.637418	3.00517e-19	0.0117408	0.748449
VLDL-C	0.983174	0.0100304	rs10023050	G	A	-0.49554	4.71248e-10	0.0622045	0.0563147
			rs10162642	A	G	-1.08663	1.80773e-17	0.0156076	0.76031	LOC101928635
			rs1041983	T	C	-0.722126	5.71805e-20	-0.00995842	0.75702	NAT2
			rs10493324	T	C	-0.612166	3.57825e-13	0.0370549	0.279951	LOC105378768
			rs10899120	T	C	-0.753593	2.43612e-15	0.0177024	0.646071	DGAT2
			rs11000452	A	G	0.556262	8.50295e-10	-0.00115767	0.975286	OIT3
			rs1320143	G	A	1.04291	3.7811e-18	0.0740958	0.133239
			rs1570694	G	A	-0.986314	9.12384e-25	0.038124	0.323389	DOCK7
			rs17440824	T	C	-1.32372	2.46181e-21	-0.0112591	0.848237	BUD13
			rs174545	C	G	1.50921	6.58731e-80	0.00716428	0.827634	FADS1
			rs2001844	A	G	1.04625	1.62081e-40	-0.0586593	0.0707105
			rs2575876	A	G	-0.866036	5.95488e-21	0.0676306	0.0693988	ABCA1
			rs261291	C	T	1.40995	2.39861e-70	-0.0402534	0.213943	LOC102724766
			rs36055245	G	A	-0.489317	1.29076e-09	0.104684	0.00144371	PNPLA3
			rs3764261	A	C	-0.869999	2.19763e-16	-0.0314948	0.463418
			rs3812316	G	C	-1.39736	2.0447e-23	-0.0104484	0.854048	MLXIPL
			rs4149307	C	T	-0.818105	4.19507e-20	0.0566922	0.114333	ABCA1
			rs445925	A	G	6.22884	1e-200	-0.0748335	0.19425
			rs4963275	G	A	-0.501078	9.8161e-09	-0.0214361	0.545391	RAB3IL1
			rs56184507	G	T	0.68289	3.119e-14	-0.0271996	0.456737	LOC102723765
			rs565566	A	C	1.91555	4.82916e-50	-0.0794091	0.128645	NECTIN2
			rs58542926	T	C	-1.17291	1.17826e-13	-0.0452861	0.476064	TM6SF2
			rs6547692	G	A	1.2191	1.22145e-54	-0.0774352	0.0166059	GCKR
			rs7350481	T	C	3.42459	1e-200	-0.0621499	0.0962423
			rs77237194	T	A	-1.91284	3.76105e-49	-0.109179	0.039922
Waist-hip ratio	4516.57	0.181506	rs10070929	G	T	-0.00241541	3.2305e-13	-0.00380824	0.917711	FGF1
			rs1106529	G	A	-0.0020778	1.26432e-11	0.0341019	0.316914	TBX15
			rs11929498	T	C	0.00230861	6.55261e-12	0.00416133	0.910568
			rs1358980	C	T	-0.0023052	1.42373e-15	-0.0619786	0.052702
			rs2024186	C	A	0.00183255	3.61252e-09	0.0674811	0.0514542
			rs4411878	T	C	-0.00241834	1.12841e-11	-0.0614202	0.121161	ADAMTS9-AS2
			rs61973203	G	A	-0.00444087	1.26723e-28	-0.0809433	0.0762965	NID2
			rs6885410	A	C	0.00167283	1.9452e-08	-0.0384508	0.245406
			rs9379082	C	T	0.00257565	1.39673e-13	-0.0535337	0.169994	RREB1
			rs9568426	A	G	-0.00200026	3.08071e-08	-0.0360573	0.378847	DLEU1
Body fat percentage	1.1859	0.456372	rs11187838	G	A	0.132709	4.19876e-21	0.0153122	0.631606	PLCE1
			rs1344607	T	A	0.101396	1.92718e-12	0.0894933	0.0063833	WSCD2、LOC105369965
			rs1596252	A	G	-0.0784948	2.79414e-08	-0.0148548	0.644399	BBOX1、BBOX1-AS1
			rs34576922	G	C	-0.0833959	4.42023e-09	-0.00830741	0.797723	LINC01184
Waist circumference	0.968251	0.651881	rs10923718	T	G	-0.1892	5.91508e-10	0.0562858	0.106933
			rs11170630	G	C	0.182822	1.24445e-08	0.0322542	0.381782
			rs1543675	C	T	-0.195383	3.24338e-10	0.000819664	0.981604	PTGFR
			rs2074974	A	C	0.155809	3.4167e-08	-0.05761	0.0756125	NCAPG
			rs2292303	C	G	-0.175649	7.92208e-09	-0.0203282	0.558905	NUP37
			rs3770285	G	T	-0.212766	2.36454e-09	0.000339942	0.993376	SRBD1
			rs3791675	C	T	0.233992	1.13062e-12	0.0445718	0.24272	EFEMP1
			rs3816804	T	C	-0.218591	5.2023e-09	0.0315859	0.46308	CS
			rs4659128	T	C	-0.205214	7.90614e-09	0.0322736	0.433189	TBX15
			rs56265117	C	T	0.187254	5.04902e-11	0.0760996	0.019806	MFAP2
			rs58575560	C	T	-0.167916	2.52874e-09	-0.0245755	0.442938	DIS3L2
			rs61973203	G	A	-0.23025	3.0639e-09	-0.0809433	0.0762948
			rs6754492	G	A	-0.24547	1.23469e-10	0.00489799	0.911344	SRBD1
			rs7513580	A	G	-0.218037	1.38239e-13	0.0125904	0.707324
			rs9949705	A	G	-0.224149	1.18057e-09	0.0273914	0.514837	CABLES1
Hip circumference	0.925998	0.066285	rs11119389	T	G	-0.125313	9.74728e-10	0.000579832	0.985731	MAPKAPK2
			rs11170630	G	C	0.141766	1.22479e-09	0.0322542	0.381782
			rs11205303	C	T	0.199651	1.89668e-21	0.0425996	0.19387	MTMR11
			rs113192690	A	G	-0.144459	3.21736e-08	0.0141593	0.732008	LOC105370983
			rs11728435	T	C	-0.133929	5.50512e-11	-0.000328054	0.991858
			rs1182190	C	T	-0.189278	1.24694e-12	-0.0142359	0.738079	GNA12
			rs12678505	T	C	-0.139575	1.08727e-09	0.0744765	0.0386562
			rs13140173	C	T	-0.116123	2.27654e-08	0.0157651	0.628982	CLOCK
			rs13438	C	T	0.188651	1.04369e-09	0.0131136	0.786797	H1FX
			rs1573891	C	G	-0.257429	6.38752e-14	0.111881	0.0371467
			rs16895796	A	T	-0.194123	3.36779e-11	0.0950101	0.0335506	NCAPG
			rs16895971	C	T	-0.211057	3.7429e-21	0.0589668	0.0876642	LCORL
			rs1759646	C	T	0.270115	8.16848e-17	-0.0658151	0.203951	LOC105369370
			rs2024186	C	A	-0.122903	1.89065e-08	0.0674811	0.0514548	CABLES1
			rs2248393	G	C	0.205454	9.73567e-17	0.00277614	0.94274	UQCC1
			rs2292303	C	G	-0.177394	1.05486e-15	-0.0203282	0.558905	NUP37
			rs2494196	A	C	0.238824	4.42817e-23	-0.0730783	0.0579729
			rs2573650	G	A	-0.125682	7.99039e-10	0.0151644	0.637691	LOC102724973、ADAMTS17
			rs28496034	G	C	0.118764	4.62241e-08	-0.0165675	0.631619	PTCH1
			rs34368158	T	C	0.14358	6.83225e-11	-0.0120614	0.732984	SH2B3
			rs3791675	C	T	0.181499	3.13348e-14	0.0445718	0.24272	EFEMP1
			rs3812172	A	G	-0.191083	5.23962e-15	-0.0527059	0.174863	RREB1
			rs3816804	T	C	-0.175543	1.06703e-10	0.0315859	0.46308	CS
			rs4411878	T	C	0.159898	1.92562e-10	-0.0614202	0.121162	ADAMTS9-AS2
			rs4683610	T	C	0.17718	3.28239e-14	-0.0456953	0.221478	RASA2
			rs4800148	G	A	-0.148106	4.74026e-10	0.0160111	0.667593
			rs61973203	G	A	0.236797	4.53828e-17	-0.0809433	0.0762948	NID2
			rs62267585	T	C	0.232252	1.59681e-21	-0.020513	0.596095
			rs62302286	C	T	0.155685	3.95306e-09	-0.00758469	0.857676
			rs62396185	G	C	0.189536	4.85561e-13	-0.0266921	0.519958
			rs6606646	T	C	-0.143872	2.57059e-11	-0.000405082	0.990528
			rs67500016	T	C	-0.123433	4.01227e-09	-0.0136487	0.679431	FEZ2
			rs73013411	A	C	0.210597	4.05438e-09	-0.117648	0.038485
			rs74888405	C	T	0.20441	1.23176e-19	-0.00989378	0.78406	ZBTB38
			rs7699073	G	C	0.239258	1.29007e-22	0.0425804	0.273021
			rs7924036	G	T	-0.126667	4.40289e-09	-0.031438	0.357984	JMJD1C
			rs9389987	A	G	-0.153499	5.40155e-13	-0.0862869	0.0104593	ADGRG6
Triglyceride	0.997902	0.364589	rs10023050	G	A	-1.85568	1.64645e-08	0.0622045	0.0563136
			rs1041983	T	C	-2.21304	1.03047e-11	-0.00995842	0.75702	NAT2
			rs10493324	T	C	-2.32241	2.13948e-11	0.0370549	0.279953	LOC105378768
			rs11000447	T	G	2.07981	4.09809e-08	0.0196163	0.603474	OIT3
			rs12534104	A	C	-2.36308	1.39043e-09	-0.0192909	0.62057	GCK、LOC105375257
			rs12602131	A	G	-2.53942	5.48196e-11	-0.107976	0.00539364
			rs1275513	T	C	2.19489	8.43499e-10	0.0272552	0.437728	COPZ2
			rs13083375	T	G	-4.62759	2.13289e-08	-0.231961	0.00522275
			rs1318006	G	A	4.07132	2.50481e-16	0.0732598	0.137773	PPARG
			rs1358980	C	T	-1.95681	1.52308e-09	-0.0619786	0.0527024
			rs1532085	A	G	2.90416	4.69576e-19	-0.0563619	0.0804315	LOC102724766
			rs17440824	T	C	-5.90989	8.46903e-25	-0.0112591	0.848236	BUD13
			rs174560	T	C	-3.59977	6.64483e-28	0.013459	0.681226	FADS1
			rs1748197	A	G	-3.87138	1.78669e-23	0.0666488	0.0776912	DOCK7
			rs17756181	G	A	-2.3681	3.38241e-10	-0.0538059	0.150368
			rs2070895	A	G	2.28186	6.12542e-12	-0.043909	0.181481	LIPC
			rs2857860	G	A	2.00336	5.77084e-09	0.0164244	0.630073	RGS12
			rs28622088	T	C	7.16223	1.41032e-09	0.0486187	0.674609	HLA-DQA1
			rs3812316	G	C	-7.75561	4.39629e-41	-0.0104484	0.854054	MLXIPL
			rs438811	T	C	7.35966	9.04054e-67	-0.0570043	0.177645	AC011481.3
			rs4803766	A	G	1.899	1.23684e-08	0.0317118	0.340046	NECTIN2
			rs58198139	C	T	-2.03053	2.54049e-08	0.0299374	0.408412	TIMD4
			rs58542926	T	C	-6.21523	1.5108e-21	-0.0452861	0.476065	TM6SF2
			rs6130967	A	G	4.40381	7.3232e-12	-0.149573	0.0232186
			rs6547692	G	A	7.59907	1.75087e-122	-0.0774352	0.0166058	GCKR
			rs7350481	T	C	14.3157	1e-200	-0.0621499	0.0962425
			rs75113691	C	G	-2.49464	9.69241e-11	-0.0298058	0.439346	PTPN3
			rs77237194	T	A	-9.5172	4.14894e-71	-0.109179	0.0399223

## Sheet: SD10
Supplementary Data 10. Two-sample MR analyses of HbA1c exposure in TWB participants
exposure	IVW Odds ratios	p-value	SNP	effect allele	other allele	beta(exposure)	p(exposure)	beta(outcome)	p(outcome)	Positional candidate gene
BMI	1.03172	0.00711893	rs1421085	C	T	0.412383	4.47074e-42	0.0233718	0.0119972	FTO
			rs10165451	G	A	0.171445	6.39467e-17	0.00783291	0.211378	ADCY3
			rs6711012	G	C	-0.32195	1.05138e-16	-0.023694	0.0478642
			rs6567160	C	T	0.216379	1.48389e-16	-0.00285238	0.719461
			rs13130484	T	C	0.165928	5.81849e-13	0.00183669	0.791661
			rs633715	C	T	0.192997	2.17393e-12	-0.00464604	0.581112
			rs2744475	G	C	0.144094	1.0726e-11	0.00530756	0.411666
			rs28887303	G	A	-0.1572	1.31922e-10	0.00143414	0.846479
			rs2229369	C	G	0.158524	1.56674e-10	-0.00928782	0.215787	NFE2L1
			rs2238435	G	C	0.134642	4.80555e-10	0.00388926	0.554266	ADCY9
			rs3784718	C	T	0.124082	1.5228e-09	0.0110819	0.0732995	MAP2K5
			rs76404273	C	T	-0.147804	1.73547e-09	-0.0132104	0.0748606	NRXN1
			rs7132908	A	G	0.138907	2.529e-08	0.000979031	0.898228	FAIM2
HDL-C	0.998237	0.196593	rs10223572	C	T	0.455823	1.58827e-09	-0.0062146	0.386451
			rs11057238	C	A	0.457317	1.97435e-11	-0.00325077	0.614914
			rs11082764	G	A	1.07745	6.91246e-65	0.000229294	0.970032
			rs11657865	C	A	0.386704	1.15201e-09	0.00222538	0.714817	PGS1
			rs11789603	T	C	0.978687	1.51094e-14	0.0185341	0.115826
			rs12351480	C	A	-0.670078	1.27536e-21	0.0104596	0.112624	ABCA1
			rs12752223	T	C	0.437501	2.37116e-11	0.010757	0.0825869
			rs1318006	G	A	-0.724138	4.05037e-14	0.00984611	0.286841
			rs13306689	G	C	1.34985	2.99301e-30	-0.00943997	0.408941
			rs1364422	T	C	-0.400401	2.40598e-10	0.00472233	0.436747	LOC105375508
			rs141622900	A	G	1.22422	1.94709e-24	0.0129595	0.26675
			rs1461729	A	G	-2.04735	5.92843e-11	0.019511	0.508897
			rs1522633	A	T	-0.415824	2.27181e-10	-0.00106263	0.865442	PSMA1
			rs1532085	A	G	1.05657	2.08405e-63	-0.0100999	0.0916854
			rs1652507	C	T	-0.519453	9.25522e-17	-0.00289947	0.624931	LPA
			rs16990964	A	G	-1.3341	5.33292e-27	0.00736128	0.534618
			rs1800588	T	C	1.26459	7.37421e-85	-0.00417745	0.498088
			rs1873449	T	G	0.476272	1.86159e-13	0.00158283	0.796542
			rs1880118	C	G	0.442777	4.66056e-09	-0.015949	0.0276772	RAC1
			rs1883025	T	C	-1.23641	4.54011e-64	-0.0132578	0.0582482	PPARG
			rs1979659	A	G	0.730435	1.66912e-18	-0.00854919	0.284086
			rs2120825	G	T	1.00575	3.44502e-08	-0.00833653	0.613031
			rs2278426	T	C	-1.28745	3.67371e-73	0.017531	0.00990179
			rs2281721	T	C	0.477474	3.67786e-10	-0.0132858	0.0635924	GALNT2
			rs247617	A	C	3.37372	1e-200	0.00312701	0.69693
			rs2494745	C	G	-0.589491	2.09623e-18	0.00155597	0.809614	AKT1
			rs2737214	C	G	-0.709364	8.8902e-14	-0.000352464	0.969633	TRPS1
			rs2803611	A	G	0.559072	5.77435e-16	-0.0124189	0.058986	GPAM
			rs28521935	C	A	0.585574	1.6713e-15	-0.0126635	0.0679412
			rs2925979	T	C	-0.605177	4.97575e-22	0.0074388	0.222263
			rs2954038	C	A	-0.42233	1.0114e-09	-0.0169704	0.0105386
			rs3785100	C	T	0.725059	2.03614e-12	0.0155956	0.106407
			rs3916027	A	G	1.50934	1.10074e-83	0.00938452	0.202003
			rs41264487	G	C	-0.66976	9.88259e-12	0.00409047	0.667001	PABPC4、LOC101929516
			rs5076	A	G	1.02927	3.80508e-11	0.0143102	0.344922	APOA1、APOA1-AS
			rs6032597	T	G	0.520052	1.30062e-15	-0.00964624	0.121785	PCIF1
			rs62466318	T	C	0.626529	6.54798e-10	-0.0121393	0.207087
			rs661048	G	A	-1.00514	4.13941e-08	0.0111668	0.532511	TTC39B
			rs662799	G	A	-2.19891	1e-200	-0.000400934	0.951612
			rs6905288	G	A	0.638351	6.84601e-21	-0.00843748	0.190757
			rs6968407	A	C	-0.391101	1.06888e-08	-0.00808728	0.218904	CD36
			rs7013255	G	A	-0.390884	2.72564e-08	-0.00268616	0.689515
			rs7311187	T	C	0.463858	1.49315e-11	0.00625054	0.34172	UBE3B
			rs73790861	C	T	0.917033	1.45381e-08	-0.0204036	0.191655
			rs7444	T	C	0.412153	3.84932e-11	-0.00369619	0.534282
			rs749112	C	T	-0.397108	4.84956e-10	-0.000865033	0.88714	KCNK7
			rs79616633	T	C	1.25107	1.33374e-28	-0.0111088	0.309094
			rs8111069	C	A	0.431691	3.86368e-12	-0.00582235	0.327986	CLPTM1
			rs876038	T	C	0.637418	2.8723e-19	-0.002729	0.692082
VLDL-C	0.999641	0.736718	rs10023050	G	A	-0.49554	4.93898e-10	0.000792192	0.89574
			rs10162642	A	G	-1.08663	1.9421e-17	0.00542049	0.575421	LOC101928635
			rs1041983	T	C	-0.722126	5.41906e-20	0.00512841	0.390787	NAT2
			rs10493324	T	C	-0.612166	3.47287e-13	0.00490417	0.44614	LOC105378768
			rs10899120	T	C	-0.753593	2.52472e-15	0.0125953	0.0792911	DGAT2
			rs11000452	A	G	0.556262	8.33009e-10	0.00458644	0.510279	OIT3
			rs1320143	G	A	1.04291	3.87219e-18	0.00973196	0.293078
			rs1570694	G	A	-0.986314	8.84138e-25	0.004772	0.510002	DOCK7
			rs17440824	T	C	-1.32372	2.41658e-21	0.0011837	0.912439	BUD13
			rs174545	C	G	1.50921	5.77548e-80	-0.000647032	0.91573	FADS1
			rs2001844	A	G	1.04625	1.60964e-40	-0.0118286	0.0493462
			rs2575876	A	G	-0.866036	5.76975e-21	-0.0137502	0.0504291	ABCA1
			rs261291	C	T	1.40995	2.38924e-70	-0.0124468	0.039162	LOC102724766
			rs36055245	G	A	-0.489317	1.25493e-09	-0.00485108	0.427223	PNPLA3
			rs3764261	A	C	-0.869999	2.15264e-16	0.00214887	0.788022
			rs3812316	G	C	-1.39736	2.25667e-23	-0.0123459	0.247949	MLXIPL
			rs4149307	C	T	-0.818105	4.33999e-20	0.0120248	0.0722757	ABCA1
			rs445925	A	G	6.22884	1e-200	0.00705129	0.512919
			rs4963275	G	A	-0.501078	9.56496e-09	0.0102654	0.117566	RAB3IL1
			rs56184507	G	T	0.68289	3.20874e-14	-0.00174431	0.796996	LOC102723765
			rs565566	A	C	1.91555	4.29319e-50	0.0114595	0.232624	NECTIN2
			rs58542926	T	C	-1.17291	1.16398e-13	0.00151301	0.897813	TM6SF2
			rs6547692	G	A	1.2191	1.2182e-54	-0.000929307	0.876827	GCKR
			rs7350481	T	C	3.42459	1e-200	0.0037911	0.583177
			rs77237194	T	A	-1.91284	3.64154e-49	0.00322593	0.742431
Waist-hip ratio	1.04287	0.969308	rs10070929	G	T	-0.00241541	3.31673e-13	0.00219711	0.747732	FGF1
			rs1106529	G	A	-0.0020778	1.18009e-11	-0.00333941	0.601918	TBX15
			rs11929498	T	C	0.00230861	6.9857e-12	-0.00495843	0.470642
			rs1358980	C	T	-0.0023052	1.56913e-15	-0.0135717	0.0226774
			rs2024186	C	A	0.00183255	3.44588e-09	-0.00464146	0.474838
			rs4411878	T	C	-0.00241834	1.10371e-11	-0.0164711	0.0237699	ADAMTS9-AS2
			rs465002	C	T	0.00278317	4.42644e-22	-0.0132667	0.025841
			rs61973203	G	A	-0.00444087	1.23003e-28	0.000574606	0.944821	NID2
			rs6885410	A	C	0.00167283	1.8063e-08	-0.00486842	0.428304
			rs9379082	C	T	0.00257565	1.29294e-13	0.00074352	0.91718	RREB1
			rs9568426	A	G	-0.00200026	3.2835e-08	-0.00210807	0.779829	DLEU1
Body fat percentage	0.980067	0.500251	rs11187838	G	A	0.132709	4.19876e-21	-0.00332551	0.579067	PLCE1
			rs1344607	T	A	0.101396	1.92718e-12	-0.00122042	0.843078	WSCD2、LOC105369965
			rs1596252	A	G	-0.0784948	2.79414e-08	-0.00389896	0.518222	BBOX1、BBOX1-AS1
			rs34576922	G	C	-0.0833959	4.42023e-09	0.00673722	0.264164	LINC01184
Waist circumference	0.999698	0.974225	rs10923718	T	G	-0.1892	5.91508e-10	-0.00796284	0.224814
			rs11170630	G	C	0.182822	1.24445e-08	-0.00134358	0.845236
			rs1543675	C	T	-0.195383	3.24338e-10	0.00811931	0.220162	PTGFR
			rs2074974	A	C	0.155809	3.4167e-08	-0.000494139	0.934527	NCAPG
			rs2292303	C	G	-0.175649	7.92208e-09	0.00302611	0.63919	NUP37
			rs3770285	G	T	-0.212766	2.36454e-09	0.0076599	0.314158	SRBD1
			rs3791675	C	T	0.233992	1.13062e-12	0.00184424	0.795233	EFEMP1
			rs3816804	T	C	-0.218591	5.2023e-09	-0.0117193	0.148334	CS
			rs392794	C	T	0.187721	1.86749e-11	-0.0132649	0.0258536
			rs4659128	T	C	-0.205214	7.90614e-09	-0.011986	0.120798	TBX15
			rs56265117	C	T	0.187254	5.04902e-11	0.00913891	0.131736	MFAP2
			rs58575560	C	T	-0.167916	2.52874e-09	-0.00345713	0.56397	DIS3L2
			rs61973203	G	A	-0.23025	3.0639e-09	0.000574606	0.944821
			rs6754492	G	A	-0.24547	1.23469e-10	0.00630366	0.440982	SRBD1
			rs7513580	A	G	-0.218037	1.38239e-13	-0.00211089	0.733658
			rs9949705	A	G	-0.224149	1.18057e-09	0.00637697	0.420636	CABLES1
Hip circumference	0.995342	0.486092	rs10886862	C	T	0.118413	8.40313e-09	0.00026353	0.965024
			rs11119389	T	G	-0.125313	9.74728e-10	-0.00564316	0.345021	MAPKAPK2
			rs11170630	G	C	0.141766	1.22479e-09	-0.00134358	0.845236
			rs11205303	C	T	0.199651	1.89668e-21	-0.00416802	0.496732	MTMR11
			rs113192690	A	G	-0.144459	3.21736e-08	0.00786627	0.300691	LOC105370983
			rs11728435	T	C	-0.133929	5.50512e-11	-0.000697609	0.906338
			rs1182190	C	T	-0.189278	1.24694e-12	0.00112759	0.886115	GNA12
			rs12678505	T	C	-0.139575	1.08727e-09	-0.00265378	0.692991
			rs13140173	C	T	-0.116123	2.27654e-08	0.0026174	0.664745	CLOCK
			rs13438	C	T	0.188651	1.04369e-09	0.000969212	0.91472	H1FX
			rs1573891	C	G	-0.257429	6.38752e-14	-0.00178957	0.860455
			rs16895796	A	T	-0.194123	3.36779e-11	0.0112675	0.187701	NCAPG
			rs16895971	C	T	-0.211057	3.7429e-21	0.0113321	0.081889	LCORL
			rs1759646	C	T	0.270115	8.16848e-17	0.00600524	0.531636	LOC105369370
			rs2024186	C	A	-0.122903	1.89065e-08	-0.00464146	0.474838	CABLES1
			rs2248393	G	C	0.205454	9.73567e-17	0.00780641	0.280572	UQCC1
			rs2292303	C	G	-0.177394	1.05486e-15	0.00302611	0.63919	NUP37
			rs2494196	A	C	0.238824	4.42817e-23	-0.00310031	0.66492
			rs2573650	G	A	-0.125682	7.99039e-10	-0.00152718	0.798041	LOC102724973、ADAMTS17
			rs28496034	G	C	0.118764	4.62241e-08	-0.00530472	0.408882	PTCH1
			rs34368158	T	C	0.14358	6.83225e-11	-0.0133959	0.0414002	SH2B3
			rs3791675	C	T	0.181499	3.13348e-14	0.00184424	0.795233	EFEMP1
			rs3812172	A	G	-0.191083	5.23962e-15	0.000494134	0.944684	RREB1
			rs3816804	T	C	-0.175543	1.06703e-10	-0.0117193	0.148334	CS
			rs4411878	T	C	0.159898	1.92562e-10	-0.0164711	0.0237699	ADAMTS9-AS2
			rs4683610	T	C	0.17718	3.28239e-14	-0.0040039	0.559773	RASA2
			rs4800148	G	A	-0.148106	4.74026e-10	0.00329632	0.636567
			rs61973203	G	A	0.236797	4.53828e-17	0.000574606	0.944821	NID2
			rs62267585	T	C	0.232252	1.59681e-21	-0.000958151	0.892971
			rs62302286	C	T	0.155685	3.95306e-09	0.00682128	0.381728
			rs62396185	G	C	0.189536	4.85561e-13	0.0121269	0.112905
			rs6606646	T	C	-0.143872	2.57059e-11	0.00663826	0.298614
			rs67500016	T	C	-0.123433	4.01227e-09	0.00530604	0.386202	FEZ2
			rs73013411	A	C	0.210597	4.05438e-09	-0.0198097	0.0568641
			rs74888405	C	T	0.20441	1.23176e-19	-0.00352655	0.597207	ZBTB38
			rs7699073	G	C	0.239258	1.29007e-22	0.0142677	0.0505304
			rs7924036	G	T	-0.126667	4.40289e-09	0.00218209	0.729157	JMJD1C
			rs9389987	A	G	-0.153499	5.40155e-13	-0.010501	0.0928678	ADGRG6
Triglyceride	1.0004	0.219177	rs10023050	G	A	-1.85568	1.64645e-08	0.000792192	0.89574
			rs1041983	T	C	-2.21304	1.03047e-11	0.00512841	0.390787	NAT2
			rs10493324	T	C	-2.32241	2.13948e-11	0.00490417	0.44614	LOC105378768
			rs11000447	T	G	2.07981	4.09809e-08	0.00574375	0.414525	OIT3
			rs12602131	A	G	-2.53942	5.48196e-11	-0.0128965	0.0707777	GCK、LOC105375257
			rs1275513	T	C	2.19489	8.43499e-10	0.00431051	0.511565
			rs13083375	T	G	-4.62759	2.13289e-08	-0.005379	0.713381	COPZ2
			rs1318006	G	A	4.07132	2.50481e-16	0.00984611	0.286841
			rs13240528	A	C	-2.03225	7.1541e-09	-0.0110629	0.0845116	PPARG
			rs1358980	C	T	-1.95681	1.52308e-09	-0.0135717	0.0226774
			rs1532085	A	G	2.90416	4.69576e-19	-0.0100999	0.0916854	LOC102724766
			rs17440824	T	C	-5.90989	8.46903e-25	0.0011837	0.912439	BUD13
			rs174560	T	C	-3.59977	6.64483e-28	-0.000681437	0.91103	FADS1
			rs1748197	A	G	-3.87138	1.78669e-23	0.00485286	0.495115	DOCK7
			rs17756181	G	A	-2.3681	3.38241e-10	-0.0117418	0.0877041
			rs2070895	A	G	2.28186	6.12542e-12	-0.00515204	0.398531	LIPC
			rs2857860	G	A	2.00336	5.77084e-09	0.0134553	0.0339903	RGS12
			rs28622088	T	C	7.16223	1.41032e-09	0.00842618	0.699661	HLA-DQA1
			rs35326857	G	T	1.92067	9.95689e-09	-0.00309972	0.613579
			rs3812316	G	C	-7.75561	4.39629e-41	-0.0123459	0.247949	MLXIPL
			rs438811	T	C	7.35966	9.04054e-67	0.00104324	0.893756	AC011481.3
			rs465002	C	T	-1.79397	2.75429e-08	-0.0132667	0.025841
			rs4803766	A	G	1.899	1.23684e-08	-0.00723294	0.242997	NECTIN2
			rs58198139	C	T	-2.03053	2.54049e-08	-0.0110155	0.0997729	TIMD4
			rs58542926	T	C	-6.21523	1.5108e-21	0.00151301	0.897813	TM6SF2
			rs6130967	A	G	4.40381	7.3232e-12	0.00778825	0.511101
			rs6547692	G	A	7.59907	1.75087e-122	-0.000929307	0.876827	GCKR
			rs7350481	T	C	14.3157	1e-200	0.0037911	0.583177
			rs75113691	C	G	-2.49464	9.69241e-11	-0.00248399	0.728053	PTPN3
			rs77237194	T	A	-9.5172	4.14894e-71	0.00322593	0.742431

[truncated: 4 more sheets: SD11, SD12, SD13, SD14]
