# Supplementary material for: Phenome-wide analysis of Taiwan Biobank reveals novel glycemia-related loci and genetic risks for diabetes
Source: Commun Biol. 2022 Nov 3;5:1175. doi: 10.1038/s42003-022-04168-0 (PMC9633758; doi:10.1038/s42003-022-04168-0)
Supplement: Supplementary file 5 — Supplementary Data 15 [file 42003_2022_4168_MOESM5_ESM.xlsx]

## Sheet: SD15
Supplementary Data 15. 10-year absolute risk of type-2 diabetes in the Taiwanese population aged 30 to 50.
Subjects without family history family history		10-year absolute risk of type-2 diabetes
Age	Gender	Male		Female
	PRS quintile	qPRS = 4	qPRS = 1	qPRS = 4	qPRS = 1
	BMI
age30	28 <= BMI	3.661	1.07268	2.61988	0.764995
	18.5 <= BMI < 24	1.11936	0.309725	0.79828	0.220662
age35	28 <= BMI	13.2961	4.01523	9.85635	2.94255
	18.5 <= BMI < 24	4.1903	1.16971	3.07075	0.854314
age40	28 <= BMI	22.6316	7.09111	16.9158	5.18774
	18.5 <= BMI < 24	7.40099	2.08876	5.41414	1.51825
age45	28 <= BMI	23.5997	7.43097	17.5297	5.39007
	18.5 <= BMI < 24	7.7558	2.19217	5.62534	1.5787
age50	28 <= BMI	25.011	7.91888	18.2913	5.63997
	18.5 <= BMI < 24	8.26516	2.34004	5.88619	1.65328
Subjects with family history		10-year absolute risk of type-2 diabetes
Age	Gender	Male		Female
	PRS quintile	qPRS = 4	qPRS = 1	qPRS = 4	qPRS = 1
	BMI
age30	28 <= BMI	11.5817	3.48571	8.37873	2.49386
	18.5 <= BMI < 24	3.63766	1.01443	2.60249	0.723398
age35	28 <= BMI	38.3455	12.6854	29.4235	9.39639
	18.5 <= BMI < 24	13.2417	3.79977	9.80749	2.78393
age40	28 <= BMI	58.7309	21.6454	46.6287	16.1556
	18.5 <= BMI < 24	22.6013	6.71625	16.8661	4.91109
age45	28 <= BMI	60.443	22.5786	47.9635	16.7448
	18.5 <= BMI < 24	23.5767	7.03895	17.4817	5.10293
age50	28 <= BMI	63.1148	23.9375	49.6501	17.4756
	18.5 <= BMI < 24	24.9968	7.50208	18.245	5.33985
